# Supplementary material for: Tumor‐Associated Monocytes Reprogram CD8+ T Cells into Central Memory‐Like Cells with Potent Antitumor Effects
Source: Adv Sci (Weinh). 2024 Feb 22;11(16):2304501. doi: 10.1002/advs.202304501 (PMC11040375; doi:10.1002/advs.202304501)
Supplement: Supplementary file 2 — Supplemental Table 1 [file ADVS-11-2304501-s004.xlsx]

## Sheet: Sheet1
Table S1. The transmembrane proteins significantly upregulated in TAMos sorted from spleens and TME
Overlap genes upregulated in TAMos of spleens and TME (43)	Unique genes upregulated in splenic TAMos (58)	Unique genes upregulated in TME-derived TAMos (35)
Cd300lg	Apcdd1	Htr7
Ccr2	Kcnq3	Ednrb
Ptpro	Acvr1	Raet1e
Msr1	Mst1r	Slc4a11
Itga1	Gria3	Sdc1
Emp1	Plxdc1	Kcnk13
Trem2	Tnfsf13	Itgb7
Met	Kcne3	Slc7a2
Adgrg5	Ldlrad3	Slc39a14
S100a10	Cx3cr1	Adgrl2
Myof	Nectin1	Gpr171
Lrp1	Lrrc8b	Glp2r
Plxnb2	Abcb1b	Abcc3
Ace	Gpnmb	C3ar1
Il6st	Adora2b	Flrt2
Fcgr1	Fzd4	Flrt3
Nrg1	Calhm2	Slc7a8
Atp2b4	Clec2g	Ldlr
Tnfrsf11a	Il31ra	Sdc3
Cd48	Adora2a	Ptch1
Pvr	Eng	Spint1
Ptprs	Klrb1f	Lifr
Slc8a1	Cav2	Cdh1
Cysltr1	Cd99l2	Cd83
Ccr5	Tnfsf12	Raet1d
Scarb1	Slc52a3	Cacna1d
Tmem173	P2rx7	Jag2
Atp8b2	Stx3	Gprc5a
Cmtm3	Stom	Adgrg6
Piezo1	Slc16a13	Slc7a7
Lrrc8c	Epha4	S1pr3
Cd180	Nrp1	Ackr3
Havcr2	Slc27a1	Dagla
Cmklr1	Tspan31	Il7r
Adgre4	Cd93	Lsr
Slc16a7	Gypc
Mmp14	Pkd2
Slc11a2	Fam26f
Itgb5	Atp10a
Ece1	Plxnd1
Comt	Clec2i
Kcna3	Slc39a10
Cd40	Slc2a8
	Panx1
	S1pr5
	Slc38a1
	Ank
	Trpm4
	Lpar5
	Ddr1
	Erbb3
	Tnfrsf13b
	Hfe
	Scarf1
	Il3ra
	Plpp2
	Ms4a4b
	Slc7a6
