# Supplementary material for: Tumor‐Associated Monocytes Reprogram CD8+ T Cells into Central Memory‐Like Cells with Potent Antitumor Effects
Source: Adv Sci (Weinh). 2024 Feb 22;11(16):2304501. doi: 10.1002/advs.202304501 (PMC11040375; doi:10.1002/advs.202304501)
Supplement: Supplementary file 3 — Supplemental Table 2 [file ADVS-11-2304501-s001.xlsx]

## Sheet: Table EV2. Differentially expre
Table S2. Differentially expressed genes in each subset of TAMos
Gene	Gene_name	cluster	avg_logFC	p_val	p_val_adj	pct.1	pct.2
ENSMUSG00000038811	Gngt2	0	0.717306	0	0	0.989	0.888
ENSMUSG00000025283	Sat1	0	0.607476	4.39381e-290	5.84729e-286	0.996	0.979
ENSMUSG00000026193	Fn1	0	-0.760717	6.84632e-281	9.11109e-277	0.678	0.893
ENSMUSG00000020681	Ace	0	0.711906	3.78907e-280	5.04249e-276	0.565	0.17
ENSMUSG00000022584	Ly6c2	0	-0.778055	1.0033e-275	1.33519e-271	0.886	0.954
ENSMUSG00000039109	F13a1	0	-0.745047	1.22216e-247	1.62646e-243	0.57	0.829
ENSMUSG00000060802	B2m	0	0.283868	5.8432e-237	7.77613e-233	1	0.998
ENSMUSG00000026581	Sell	0	-0.656463	2.33047e-236	3.10139e-232	0.367	0.747
ENSMUSG00000032915	Adgre4	0	0.575221	4.29125e-226	5.71079e-222	0.597	0.239
ENSMUSG00000029322	Plac8	0	0.378979	1.02682e-224	1.36649e-220	0.999	0.996
ENSMUSG00000004207	Psap	0	0.26566	2.66712e-215	3.5494e-211	1	0.989
ENSMUSG00000027907	S100a11	0	-0.471784	7.91799e-209	1.05373e-204	0.971	0.964
ENSMUSG00000020009	Ifngr1	0	0.400627	1.09423e-201	1.4562e-197	0.983	0.907
ENSMUSG00000079523	Tmsb10	0	-0.31968	4.08686e-198	5.4388e-194	0.999	0.997
ENSMUSG00000041959	S100a10	0	-0.500219	2.0254e-193	2.69541e-189	0.883	0.946
ENSMUSG00000027447	Cst3	0	0.314296	2.68531e-193	3.57361e-189	1	0.99
ENSMUSG00000017002	Slpi	0	-0.801746	1.76448e-182	2.34817e-178	0.438	0.733
ENSMUSG00000073411	H2-D1	0	0.26588	2.75092e-181	3.66093e-177	0.999	0.993
ENSMUSG00000068798	Rap1a	0	0.372538	1.27925e-177	1.70243e-173	0.98	0.91
ENSMUSG00000031722	Hp	0	-0.445923	8.23241e-165	1.09557e-160	0.916	0.942
ENSMUSG00000051682	Treml4	0	0.458526	5.93633e-164	7.90007e-160	0.447	0.163
ENSMUSG00000002603	Tgfb1	0	0.358735	7.05072e-161	9.38309e-157	0.971	0.909
ENSMUSG00000024621	Csf1r	0	0.365374	3.0659e-155	4.0801e-151	0.954	0.83
ENSMUSG00000018381	Abi3	0	0.435004	2.45926e-151	3.27278e-147	0.791	0.56
ENSMUSG00000024397	Aif1	0	0.540968	1.38279e-150	1.84021e-146	0.69	0.426
ENSMUSG00000023913	Pla2g7	0	0.44998	1.78603e-149	2.37685e-145	0.845	0.623
ENSMUSG00000002985	Apoe	0	0.650717	1.04103e-140	1.3854e-136	0.928	0.815
ENSMUSG00000006611	Hfe	0	0.431812	1.34445e-138	1.78919e-134	0.555	0.288
ENSMUSG00000008540	Mgst1	0	-0.384299	3.18781e-137	4.24234e-133	0.896	0.927
ENSMUSG00000022528	Hes1	0	0.523876	3.51904e-135	4.68314e-131	0.43	0.17
ENSMUSG00000034652	Cd300a	0	0.323581	1.11813e-134	1.48801e-130	0.953	0.858
ENSMUSG00000041736	Tspo	0	-0.312885	7.20516e-126	9.58863e-122	0.946	0.953
ENSMUSG00000020577	Tspan13	0	0.422696	1.02826e-124	1.36841e-120	0.712	0.488
ENSMUSG00000042249	Adrbk2	0	0.366212	1.08278e-124	1.44096e-120	0.527	0.263
ENSMUSG00000021190	Lgmn	0	0.402597	6.96285e-124	9.26616e-120	0.669	0.437
ENSMUSG00000001128	Cfp	0	-0.483206	1.37786e-123	1.83365e-119	0.327	0.598
ENSMUSG00000029810	Tmem176b	0	0.576363	1.55195e-122	2.06533e-118	0.727	0.51
ENSMUSG00000068220	Lgals1	0	-0.480547	6.59629e-119	8.77835e-115	0.863	0.907
ENSMUSG00000044811	AF251705	0	0.422887	3.92806e-118	5.22746e-114	0.74	0.526
ENSMUSG00000040616	Tmem51	0	0.349396	1.96865e-112	2.61988e-108	0.562	0.322
ENSMUSG00000073412	Lst1	0	0.278749	1.28253e-111	1.7068e-107	0.994	0.961
ENSMUSG00000024610	Cd74	0	0.791623	8.4151e-111	1.11988e-106	0.731	0.55
ENSMUSG00000000594	Gm2a	0	0.277258	1.79312e-110	2.38629e-106	0.987	0.943
ENSMUSG00000005800	Mmp8	0	-0.45231	9.82075e-109	1.30695e-104	0.251	0.521
ENSMUSG00000074677	Sirpb1c	0	0.282515	5.55825e-108	7.39692e-104	0.976	0.9
ENSMUSG00000032046	Abhd12	0	0.328505	2.52231e-104	3.35669e-100	0.58	0.363
ENSMUSG00000026656	Fcgr2b	0	0.392366	2.41579e-103	3.21494e-99	0.743	0.571
ENSMUSG00000030214	Plbd1	0	0.323887	4.65257e-103	6.19164e-99	0.919	0.832
ENSMUSG00000095788	Sirpb1a	0	0.37139	2.33355e-102	3.10549e-98	0.44	0.221
ENSMUSG00000024659	Anxa1	0	-0.390236	7.40144e-101	9.84984e-97	0.819	0.892
ENSMUSG00000022148	Fyb	0	0.301448	3.21034e-100	4.27232e-96	0.926	0.814
ENSMUSG00000061232	H2-K1	0	0.258029	2.61209e-99	3.47618e-95	0.976	0.928
ENSMUSG00000035493	Tgfbi	0	0.265669	5.37565e-98	7.15391e-94	0.984	0.935
ENSMUSG00000043832	Clec4a3	0	0.267394	8.98022e-98	1.19509e-93	0.958	0.885
ENSMUSG00000055541	Lair1	0	0.348413	4.53344e-96	6.0331e-92	0.389	0.181
ENSMUSG00000039208	Metrnl	0	0.32112	8.49063e-96	1.12993e-91	0.86	0.721
ENSMUSG00000024521	Pmaip1	0	0.349348	2.6352e-95	3.50692e-91	0.386	0.176
ENSMUSG00000021614	Vcan	0	-0.360174	1.6221e-93	2.1587e-89	0.126	0.358
ENSMUSG00000056069	Fam105a	0	0.311152	8.39363e-93	1.11702e-88	0.854	0.74
ENSMUSG00000027368	Dusp2	0	0.392401	1.33519e-92	1.77688e-88	0.425	0.207
ENSMUSG00000058624	Gda	0	-0.386045	1.44223e-91	1.91931e-87	0.536	0.733
ENSMUSG00000023034	Nr4a1	0	0.376292	1.52042e-91	2.02337e-87	0.78	0.607
ENSMUSG00000023367	Tmem176a	0	0.472597	2.98439e-90	3.97163e-86	0.547	0.331
ENSMUSG00000038352	Arl5c	0	0.34457	1.11671e-89	1.48612e-85	0.72	0.537
ENSMUSG00000028691	Prdx1	0	-0.250777	1.5951e-88	2.12275e-84	0.971	0.956
ENSMUSG00000026107	Nabp1	0	0.33974	6.3338e-88	8.42902e-84	0.672	0.479
ENSMUSG00000038543	BC028528	0	0.27062	3.36543e-87	4.47871e-83	0.889	0.777
ENSMUSG00000069662	Marcks	0	0.290565	4.34275e-86	5.77933e-82	0.698	0.492
ENSMUSG00000028480	Glipr2	0	-0.351247	6.18497e-86	8.23096e-82	0.319	0.559
ENSMUSG00000022876	Samsn1	0	0.323804	2.19899e-85	2.92642e-81	0.797	0.647
ENSMUSG00000102843	Serpinb10	0	0.37385	4.92555e-85	6.55493e-81	0.736	0.58
ENSMUSG00000056737	Capg	0	-0.328063	1.80777e-84	2.40578e-80	0.756	0.868
ENSMUSG00000030830	Itgal	0	0.330281	8.64868e-83	1.15097e-78	0.707	0.524
ENSMUSG00000021728	Emb	0	-0.295419	1.43145e-82	1.90498e-78	0.835	0.891
ENSMUSG00000028599	Tnfrsf1b	0	0.286318	9.60585e-81	1.27835e-76	0.694	0.51
ENSMUSG00000031613	Hpgd	0	0.480923	2.30228e-74	3.06388e-70	0.549	0.368
ENSMUSG00000029063	Nadk	0	0.258974	4.15272e-73	5.52643e-69	0.901	0.825
ENSMUSG00000046031	Fam26f	0	0.299932	6.67306e-73	8.88051e-69	0.404	0.22
ENSMUSG00000003283	Hck	0	0.277293	5.76493e-71	7.67197e-67	0.835	0.722
ENSMUSG00000037936	Scarb1	0	0.278354	6.58409e-70	8.7621e-66	0.666	0.517
ENSMUSG00000044229	Nxpe4	0	0.268997	2.94892e-69	3.92443e-65	0.535	0.35
ENSMUSG00000072596	Ear2	0	0.653208	2.98187e-68	3.96828e-64	0.611	0.462
ENSMUSG00000019122	Ccl9	0	-0.262871	4.1501e-65	5.52296e-61	0.94	0.943
ENSMUSG00000044734	Serpinb1a	0	-0.291497	6.27668e-63	8.35301e-59	0.114	0.291
ENSMUSG00000059089	Fcgr4	0	0.28533	9.34713e-63	1.24392e-58	0.304	0.146
ENSMUSG00000024164	C3	0	-0.302184	2.79325e-56	3.71726e-52	0.453	0.636
ENSMUSG00000022586	Ly6i	0	0.3205	5.69717e-56	7.58179e-52	0.279	0.135
ENSMUSG00000027398	Il1b	0	0.355908	1.31892e-52	1.75522e-48	0.339	0.188
ENSMUSG00000008496	Pou2f2	0	0.264787	2.15478e-52	2.86759e-48	0.762	0.643
ENSMUSG00000048970	C1galt1c1	0	-0.286723	6.06527e-52	8.07166e-48	0.275	0.461
ENSMUSG00000030560	Ctsc	0	-0.257579	4.51366e-49	6.00678e-45	0.815	0.88
ENSMUSG00000014956	Ppp1cb	0	0.258046	6.33978e-49	8.43698e-45	0.634	0.515
ENSMUSG00000013974	Mcemp1	0	-0.262806	2.43393e-47	3.23907e-43	0.644	0.775
ENSMUSG00000007891	Ctsd	0	-0.293083	2.51494e-47	3.34689e-43	0.495	0.641
ENSMUSG00000036594	H2-Aa	0	0.658487	4.04142e-47	5.37833e-43	0.357	0.214
ENSMUSG00000073421	H2-Ab1	0	0.6693	1.92511e-46	2.56193e-42	0.374	0.236
ENSMUSG00000021025	Nfkbia	0	0.272308	3.47797e-43	4.62849e-39	0.739	0.638
ENSMUSG00000062593	Lilrb4a	0	-0.255888	6.47433e-41	8.61604e-37	0.677	0.784
ENSMUSG00000079547	H2-DMb1	0	0.296088	1.20661e-35	1.60576e-31	0.554	0.459
ENSMUSG00000040809	Chil3	0	-0.344416	3.55234e-23	4.72745e-19	0.886	0.906
ENSMUSG00000056054	S100a8	0	-0.995972	5.44388e-20	7.24472e-16	0.285	0.39
ENSMUSG00000041959	S100a10	1	0.50503	6.6866e-204	8.89852e-200	0.995	0.907
ENSMUSG00000039109	F13a1	1	0.545529	6.83434e-165	9.09515e-161	0.95	0.69
ENSMUSG00000032231	Anxa2	1	0.365501	6.16903e-161	8.20975e-157	0.999	0.949
ENSMUSG00000031722	Hp	1	0.403657	1.49294e-154	1.98681e-150	0.999	0.917
ENSMUSG00000027907	S100a11	1	0.384671	4.1553e-153	5.52987e-149	0.999	0.959
ENSMUSG00000022584	Ly6c2	1	0.463991	2.2084e-147	2.93895e-143	0.999	0.914
ENSMUSG00000038811	Gngt2	1	-0.690482	9.07391e-143	1.20756e-138	0.903	0.927
ENSMUSG00000024659	Anxa1	1	0.476167	5.80001e-140	7.71866e-136	0.974	0.841
ENSMUSG00000056737	Capg	1	0.433577	7.43191e-133	9.89039e-129	0.958	0.799
ENSMUSG00000029322	Plac8	1	-0.416353	3.00604e-129	4.00044e-125	1	0.997
ENSMUSG00000068220	Lgals1	1	0.48223	1.7206e-125	2.28977e-121	0.972	0.872
ENSMUSG00000025283	Sat1	1	-0.543886	1.3864e-124	1.84502e-120	0.995	0.982
ENSMUSG00000092341	Malat1	1	-0.435056	8.82729e-123	1.17474e-118	1	0.996
ENSMUSG00000028691	Prdx1	1	0.316913	7.55231e-122	1.00506e-117	0.998	0.951
ENSMUSG00000079523	Tmsb10	1	0.262946	9.83851e-122	1.30931e-117	0.999	0.997
ENSMUSG00000021728	Emb	1	0.359267	6.08579e-117	8.09897e-113	0.974	0.847
ENSMUSG00000032294	Pkm	1	0.306786	1.37905e-109	1.83524e-105	0.991	0.933
ENSMUSG00000026547	Tagln2	1	0.439357	1.86597e-102	2.48323e-98	0.975	0.874
ENSMUSG00000026728	Vim	1	0.35435	1.10892e-101	1.47575e-97	1	0.974
ENSMUSG00000020681	Ace	1	-0.628408	3.49e-97	4.64449e-93	0.077	0.359
ENSMUSG00000028480	Glipr2	1	0.38074	8.90955e-95	1.18568e-90	0.699	0.424
ENSMUSG00000026193	Fn1	1	0.341201	4.97431e-94	6.61981e-90	0.966	0.784
ENSMUSG00000057666	Gapdh	1	0.259828	8.89786e-92	1.18413e-87	0.997	0.969
ENSMUSG00000017002	Slpi	1	0.447311	9.96333e-92	1.32592e-87	0.841	0.583
ENSMUSG00000032915	Adgre4	1	-0.541315	1.41131e-91	1.87817e-87	0.137	0.415
ENSMUSG00000002985	Apoe	1	-0.881191	6.61457e-91	8.80267e-87	0.787	0.87
ENSMUSG00000026581	Sell	1	0.348108	1.29594e-89	1.72464e-85	0.844	0.564
ENSMUSG00000001128	Cfp	1	0.390947	3.36258e-89	4.47492e-85	0.715	0.455
ENSMUSG00000031827	Cotl1	1	0.270384	8.22501e-86	1.09458e-81	0.996	0.934
ENSMUSG00000063524	Eno1	1	0.278904	8.8876e-85	1.18276e-80	0.987	0.913
ENSMUSG00000030560	Ctsc	1	0.317714	6.73482e-83	8.9627e-79	0.96	0.833
ENSMUSG00000041736	Tspo	1	0.255073	7.35632e-83	9.78979e-79	0.992	0.941
ENSMUSG00000008540	Mgst1	1	0.260374	3.32567e-74	4.42581e-70	0.989	0.898
ENSMUSG00000023913	Pla2g7	1	-0.465938	3.85505e-72	5.13031e-68	0.553	0.733
ENSMUSG00000062593	Lilrb4a	1	0.299713	7.81933e-67	1.0406e-62	0.896	0.711
ENSMUSG00000019122	Ccl9	1	0.278899	2.01361e-66	2.67971e-62	0.991	0.93
ENSMUSG00000055044	Pdlim1	1	0.325439	5.30283e-66	7.05701e-62	0.806	0.62
ENSMUSG00000024675	Ms4a4c	1	0.261859	4.37908e-61	5.82768e-57	0.962	0.862
ENSMUSG00000024610	Cd74	1	-2.04878	4.11042e-59	5.47015e-55	0.507	0.636
ENSMUSG00000051682	Treml4	1	-0.400763	4.63173e-59	6.16391e-55	0.095	0.299
ENSMUSG00000001281	Itgb7	1	0.264704	2.64267e-58	3.51686e-54	0.856	0.682
ENSMUSG00000069662	Marcks	1	-0.383413	4.83728e-58	6.43745e-54	0.403	0.6
ENSMUSG00000073412	Lst1	1	-0.269618	1.39533e-57	1.8569e-53	0.993	0.967
ENSMUSG00000003814	Calr	1	0.296517	1.89212e-56	2.51803e-52	0.88	0.739
ENSMUSG00000022769	Sdf2l1	1	0.306122	3.60327e-56	4.79523e-52	0.659	0.44
ENSMUSG00000026701	Prdx6	1	0.253626	6.38846e-55	8.50177e-51	0.855	0.677
ENSMUSG00000042249	Adrbk2	1	-0.398424	1.45901e-54	1.94165e-50	0.185	0.393
ENSMUSG00000024164	C3	1	0.251203	6.74332e-53	8.97401e-49	0.744	0.532
ENSMUSG00000037601	Nme1	1	0.257136	7.70238e-53	1.02503e-48	0.855	0.697
ENSMUSG00000011752	Pgam1	1	0.265717	8.13255e-53	1.08228e-48	0.821	0.64
ENSMUSG00000044811	AF251705	1	-0.400995	9.98086e-53	1.32825e-48	0.471	0.63
ENSMUSG00000074578	Zfos1	1	-0.338409	1.12304e-50	1.49455e-46	0.592	0.728
ENSMUSG00000020571	Pdia6	1	0.25372	1.18144e-50	1.57227e-46	0.689	0.485
ENSMUSG00000024397	Aif1	1	-0.490944	1.24228e-48	1.65323e-44	0.377	0.549
ENSMUSG00000006611	Hfe	1	-0.360096	7.35506e-48	9.78811e-44	0.228	0.415
ENSMUSG00000072596	Ear2	1	-0.72479	8.9917e-48	1.19662e-43	0.387	0.543
ENSMUSG00000022528	Hes1	1	-0.407629	3.68377e-45	4.90236e-41	0.114	0.293
ENSMUSG00000055541	Lair1	1	-0.309679	3.64669e-44	4.85302e-40	0.111	0.286
ENSMUSG00000030830	Itgal	1	-0.386082	1.69089e-41	2.25023e-37	0.474	0.613
ENSMUSG00000022148	Fyb	1	-0.299119	3.43212e-41	4.56747e-37	0.828	0.858
ENSMUSG00000073421	H2-Ab1	1	-1.53658	8.71625e-40	1.15996e-35	0.16	0.313
ENSMUSG00000036594	H2-Aa	1	-1.57039	1.38531e-39	1.84357e-35	0.139	0.292
ENSMUSG00000020577	Tspan13	1	-0.363065	9.11758e-39	1.21337e-34	0.457	0.59
ENSMUSG00000018381	Abi3	1	-0.298862	6.83024e-38	9.08969e-34	0.536	0.663
ENSMUSG00000038543	BC028528	1	-0.271958	4.35727e-37	5.79866e-33	0.786	0.822
ENSMUSG00000026656	Fcgr2b	1	-0.340962	2.99754e-32	3.98912e-28	0.561	0.646
ENSMUSG00000021451	Sema4d	1	-0.272018	1.55691e-31	2.07193e-27	0.259	0.409
ENSMUSG00000061232	H2-K1	1	-0.278337	2.45573e-31	3.26809e-27	0.943	0.944
ENSMUSG00000024521	Pmaip1	1	-0.258623	5.1719e-30	6.88277e-26	0.133	0.275
ENSMUSG00000032046	Abhd12	1	-0.267263	8.04811e-30	1.07104e-25	0.327	0.463
ENSMUSG00000046031	Fam26f	1	-0.268779	2.15006e-29	2.86131e-25	0.169	0.309
ENSMUSG00000026107	Nabp1	1	-0.291614	3.6097e-29	4.80378e-25	0.451	0.567
ENSMUSG00000095788	Sirpb1a	1	-0.259548	2.13785e-27	2.84505e-23	0.187	0.321
ENSMUSG00000027368	Dusp2	1	-0.325196	5.48564e-27	7.30029e-23	0.17	0.307
ENSMUSG00000028599	Tnfrsf1b	1	-0.263171	1.21021e-26	1.61054e-22	0.473	0.596
ENSMUSG00000031613	Hpgd	1	-0.33534	8.80286e-25	1.17148e-20	0.327	0.454
ENSMUSG00000052336	Cx3cr1	1	-0.266105	1.89216e-24	2.51808e-20	0.573	0.661
ENSMUSG00000021190	Lgmn	1	-0.292903	7.88133e-24	1.04885e-19	0.43	0.536
ENSMUSG00000023367	Tmem176a	1	-0.347853	4.06901e-23	5.41503e-19	0.302	0.429
ENSMUSG00000029810	Tmem176b	1	-0.371868	3.70251e-19	4.92729e-15	0.529	0.597
ENSMUSG00000040809	Chil3	1	0.285213	2.65552e-18	3.53397e-14	0.933	0.891
ENSMUSG00000005583	Mef2c	1	-0.262783	1.26187e-17	1.67929e-13	0.383	0.473
ENSMUSG00000075010	AW112010	1	-0.354775	3.13493e-17	4.17196e-13	0.238	0.34
ENSMUSG00000033355	Rtp4	1	-0.260034	4.69373e-17	6.24641e-13	0.202	0.301
ENSMUSG00000079547	H2-DMb1	1	-0.287973	2.04293e-10	2.71874e-06	0.458	0.499
ENSMUSG00000056054	S100a8	1	-0.48905	1.65681e-05	0.220488	0.405	0.342
ENSMUSG00000005800	Mmp8	2	0.515492	3.22349e-127	4.28982e-123	0.709	0.372
ENSMUSG00000008540	Mgst1	2	0.371209	5.77947e-125	7.69131e-121	0.992	0.901
ENSMUSG00000019872	Smpdl3a	2	0.317113	2.2546e-103	3.00042e-99	0.996	0.941
ENSMUSG00000031722	Hp	2	0.333725	6.93298e-100	9.22641e-96	0.995	0.92
ENSMUSG00000017002	Slpi	2	0.551396	2.34589e-98	3.12191e-94	0.853	0.589
ENSMUSG00000026193	Fn1	2	0.362745	5.35443e-94	7.12568e-90	0.969	0.789
ENSMUSG00000026822	Lcn2	2	0.478257	4.81445e-87	6.40706e-83	0.382	0.148
ENSMUSG00000024610	Cd74	2	-2.26698	6.54934e-81	8.71587e-77	0.448	0.645
ENSMUSG00000027447	Cst3	2	-0.267344	2.76904e-77	3.68504e-73	0.999	0.993
ENSMUSG00000020681	Ace	2	-0.580375	2.59921e-70	3.45903e-66	0.098	0.345
ENSMUSG00000039109	F13a1	2	0.318937	7.17917e-68	9.55404e-64	0.91	0.707
ENSMUSG00000027907	S100a11	2	0.267392	6.95705e-65	9.25844e-61	0.998	0.96
ENSMUSG00000073411	H2-D1	2	-0.255919	1.02575e-64	1.36507e-60	0.998	0.995
ENSMUSG00000026581	Sell	2	0.285091	2.52519e-63	3.36053e-59	0.832	0.575
ENSMUSG00000058624	Gda	2	0.310683	2.12378e-61	2.82632e-57	0.849	0.629
ENSMUSG00000038811	Gngt2	2	-0.488536	2.78475e-60	3.70594e-56	0.913	0.924
ENSMUSG00000030148	Clec4a2	2	0.299956	3.23405e-60	4.30388e-56	0.923	0.774
ENSMUSG00000042249	Adrbk2	2	-0.439918	6.70982e-60	8.92943e-56	0.159	0.392
ENSMUSG00000069792	Wfdc17	2	0.257781	2.19351e-59	2.91913e-55	0.998	0.97
ENSMUSG00000029810	Tmem176b	2	-0.631891	9.2739e-58	1.23417e-53	0.418	0.618
ENSMUSG00000052270	Fpr2	2	0.329949	9.82321e-58	1.30727e-53	0.36	0.165
ENSMUSG00000006589	Aprt	2	0.282188	1.17839e-57	1.5682e-53	0.948	0.829
ENSMUSG00000021614	Vcan	2	0.280519	1.19849e-56	1.59495e-52	0.462	0.242
ENSMUSG00000024397	Aif1	2	-0.521733	3.75179e-53	4.99288e-49	0.355	0.548
ENSMUSG00000020577	Tspan13	2	-0.420596	5.34138e-51	7.10831e-47	0.409	0.596
ENSMUSG00000057729	Prtn3	2	0.29513	2.28091e-50	3.03544e-46	0.422	0.225
ENSMUSG00000061232	H2-K1	2	-0.340561	8.45654e-50	1.1254e-45	0.934	0.946
ENSMUSG00000007891	Ctsd	2	0.292598	8.30073e-49	1.10466e-44	0.743	0.56
ENSMUSG00000024621	Csf1r	2	-0.34365	1.75849e-48	2.34019e-44	0.824	0.882
ENSMUSG00000068798	Rap1a	2	-0.272557	5.4951e-48	7.31288e-44	0.936	0.933
ENSMUSG00000032915	Adgre4	2	-0.41842	2.24706e-47	2.99039e-43	0.191	0.395
ENSMUSG00000092341	Malat1	2	-0.303417	1.39487e-46	1.8563e-42	1	0.997
ENSMUSG00000040809	Chil3	2	0.398167	4.8842e-45	6.49989e-41	0.964	0.886
ENSMUSG00000021250	Fos	2	0.275679	1.27342e-44	1.69466e-40	0.956	0.824
ENSMUSG00000029322	Plac8	2	-0.250481	2.48474e-43	3.30669e-39	1	0.997
ENSMUSG00000026395	Ptprc	2	-0.277284	1.39109e-41	1.85126e-37	0.933	0.941
ENSMUSG00000052336	Cx3cr1	2	-0.355217	3.67215e-41	4.8869e-37	0.516	0.67
ENSMUSG00000025283	Sat1	2	-0.392243	3.04155e-39	4.0477e-35	0.996	0.983
ENSMUSG00000073421	H2-Ab1	2	-1.54304	1.71879e-37	2.28736e-33	0.152	0.31
ENSMUSG00000014846	Tppp3	2	-0.38063	4.02367e-37	5.3547e-33	0.635	0.757
ENSMUSG00000022148	Fyb	2	-0.295432	9.1584e-37	1.2188e-32	0.803	0.862
ENSMUSG00000036594	H2-Aa	2	-1.59959	1.87445e-35	2.49452e-31	0.136	0.288
ENSMUSG00000024521	Pmaip1	2	-0.297131	1.1301e-33	1.50394e-29	0.115	0.274
ENSMUSG00000023367	Tmem176a	2	-0.436354	4.19106e-32	5.57746e-28	0.273	0.431
ENSMUSG00000008496	Pou2f2	2	-0.305227	7.27984e-31	9.68801e-27	0.59	0.702
ENSMUSG00000021190	Lgmn	2	-0.328588	2.34441e-29	3.11994e-25	0.403	0.538
ENSMUSG00000051682	Treml4	2	-0.30777	6.60551e-29	8.79061e-25	0.138	0.283
ENSMUSG00000006611	Hfe	2	-0.281328	1.80381e-28	2.40051e-24	0.252	0.404
ENSMUSG00000026107	Nabp1	2	-0.296086	1.13404e-27	1.50918e-23	0.44	0.565
ENSMUSG00000022528	Hes1	2	-0.335734	1.15302e-27	1.53443e-23	0.136	0.283
ENSMUSG00000038352	Arl5c	2	-0.273719	4.51462e-26	6.00805e-22	0.502	0.619
ENSMUSG00000046031	Fam26f	2	-0.271701	1.64512e-25	2.18933e-21	0.17	0.305
ENSMUSG00000031613	Hpgd	2	-0.382513	5.14844e-24	6.85155e-20	0.318	0.452
ENSMUSG00000030830	Itgal	2	-0.32448	3.88332e-23	5.16793e-19	0.497	0.604
ENSMUSG00000055541	Lair1	2	-0.254369	1.33116e-22	1.77151e-18	0.15	0.272
ENSMUSG00000027368	Dusp2	2	-0.320833	8.28437e-22	1.10248e-17	0.173	0.302
ENSMUSG00000018381	Abi3	2	-0.257227	1.26326e-21	1.68115e-17	0.573	0.651
ENSMUSG00000005583	Mef2c	2	-0.276629	1.40554e-21	1.87049e-17	0.358	0.475
ENSMUSG00000028599	Tnfrsf1b	2	-0.251933	1.11105e-20	1.47859e-16	0.497	0.587
ENSMUSG00000026656	Fcgr2b	2	-0.281811	4.95944e-20	6.60003e-16	0.567	0.642
ENSMUSG00000046718	Bst2	2	-0.264379	1.2244e-17	1.62944e-13	0.52	0.599
ENSMUSG00000079547	H2-DMb1	2	-0.339694	1.2944e-16	1.72259e-12	0.426	0.504
ENSMUSG00000025498	Irf7	2	-0.252666	1.83759e-08	0.000244547	0.424	0.484
ENSMUSG00000002985	Apoe	2	-0.254281	3.03012e-08	0.000403248	0.842	0.856
ENSMUSG00000021250	Fos	3	-1.23057	2.23283e-225	2.97145e-221	0.515	0.895
ENSMUSG00000052837	Junb	3	-0.633127	3.45484e-144	4.5977e-140	0.834	0.955
ENSMUSG00000024190	Dusp1	3	-0.929209	3.72274e-125	4.95422e-121	0.369	0.743
ENSMUSG00000044786	Zfp36	3	-0.613989	1.50081e-104	1.99728e-100	0.576	0.858
ENSMUSG00000024014	Pim1	3	-0.725629	1.26062e-103	1.67763e-99	0.365	0.722
ENSMUSG00000052684	Jun	3	-0.779102	2.77202e-103	3.689e-99	0.186	0.587
ENSMUSG00000022108	Itm2b	3	-0.291752	1.09619e-102	1.45881e-98	0.997	0.992
ENSMUSG00000008348	Ubc	3	-0.520733	1.14149e-100	1.5191e-96	0.718	0.907
ENSMUSG00000019505	Ubb	3	-0.281058	2.99201e-84	3.98177e-80	0.992	0.99
ENSMUSG00000037266	Rsrp1	3	0.378216	1.55058e-70	2.06351e-66	0.94	0.86
ENSMUSG00000002204	Napsa	3	-0.340891	4.18862e-67	5.57421e-63	0.903	0.957
ENSMUSG00000025393	Atp5b	3	-0.321849	2.48434e-60	3.30616e-56	0.814	0.931
ENSMUSG00000056708	Ier5	3	-0.434329	2.0563e-59	2.73653e-55	0.686	0.85
ENSMUSG00000010095	Slc3a2	3	-0.415424	5.08827e-58	6.77147e-54	0.164	0.459
ENSMUSG00000000982	Ccl3	3	-0.738934	2.23078e-53	2.96872e-49	0.095	0.347
ENSMUSG00000019872	Smpdl3a	3	-0.297676	1.69781e-49	2.25945e-45	0.939	0.953
ENSMUSG00000071076	Jund	3	-0.391636	2.59416e-48	3.4523e-44	0.64	0.838
ENSMUSG00000020719	Ddx5	3	-0.283532	5.12874e-48	6.82532e-44	0.893	0.956
ENSMUSG00000035493	Tgfbi	3	-0.296651	9.17253e-48	1.22068e-43	0.927	0.954
ENSMUSG00000030126	Tmcc1	3	0.31791	2.1411e-47	2.84938e-43	0.866	0.782
ENSMUSG00000036908	Unc93b1	3	-0.31808	2.7301e-45	3.63321e-41	0.754	0.901
ENSMUSG00000038393	Txnip	3	0.318629	2.89824e-42	3.85698e-38	0.724	0.561
ENSMUSG00000023034	Nr4a1	3	-0.408907	2.44794e-41	3.25772e-37	0.465	0.694
ENSMUSG00000026628	Atf3	3	-0.45295	3.81807e-41	5.08109e-37	0.223	0.461
ENSMUSG00000020423	Btg2	3	-0.403787	1.33569e-40	1.77753e-36	0.542	0.738
ENSMUSG00000030560	Ctsc	3	-0.349538	1.14615e-39	1.52529e-35	0.778	0.87
ENSMUSG00000023067	Cdkn1a	3	-0.352569	7.53677e-39	1.00299e-34	0.079	0.286
ENSMUSG00000056501	Cebpb	3	-0.312727	2.49668e-38	3.32258e-34	0.978	0.968
ENSMUSG00000036478	Btg1	3	-0.287056	4.20892e-38	5.60123e-34	0.935	0.973
ENSMUSG00000030214	Plbd1	3	-0.313569	2.13562e-37	2.84208e-33	0.75	0.878
ENSMUSG00000040435	Ppp1r15a	3	-0.300519	5.5714e-37	7.41442e-33	0.108	0.32
ENSMUSG00000025232	Hexa	3	-0.277035	8.97735e-36	1.19471e-31	0.656	0.831
ENSMUSG00000052160	Pld4	3	-0.260616	1.61334e-35	2.14703e-31	0.855	0.919
ENSMUSG00000027642	Rpn2	3	-0.275478	5.75605e-34	7.66015e-30	0.368	0.608
ENSMUSG00000061232	H2-K1	3	-0.290488	5.26577e-30	7.00769e-26	0.885	0.952
ENSMUSG00000078122	F630028O10Rik	3	0.310047	6.70637e-30	8.92484e-26	0.343	0.201
ENSMUSG00000003814	Calr	3	-0.297673	3.0522e-28	4.06187e-24	0.631	0.787
ENSMUSG00000021665	Hexb	3	-0.266917	1.21472e-27	1.61655e-23	0.498	0.702
ENSMUSG00000026193	Fn1	3	0.332323	1.08724e-26	1.4469e-22	0.871	0.813
ENSMUSG00000052336	Cx3cr1	3	0.253345	2.8663e-22	3.81447e-18	0.722	0.632
ENSMUSG00000026864	Hspa5	3	-0.261014	9.64473e-20	1.28352e-15	0.545	0.707
ENSMUSG00000027368	Dusp2	3	-0.331928	4.61872e-18	6.14659e-14	0.16	0.297
ENSMUSG00000024675	Ms4a4c	3	-0.251669	1.31382e-14	1.74843e-10	0.828	0.889
ENSMUSG00000074622	Mafb	3	-0.259287	1.24967e-13	1.66307e-09	0.174	0.297
ENSMUSG00000073421	H2-Ab1	3	-0.891531	4.78153e-05	0.636326	0.228	0.29
ENSMUSG00000040809	Chil3	3	-0.254735	0.00548003	1	0.902	0.899
ENSMUSG00000024610	Cd74	3	-0.821501	0.00763449	1	0.579	0.615
ENSMUSG00000074896	Ifit3	5	0.946158	7.73077e-245	1.02881e-240	0.485	0.042
ENSMUSG00000035692	Isg15	5	1.44068	2.89603e-193	3.85404e-189	0.855	0.243
ENSMUSG00000034459	Ifit1	5	0.825245	2.99851e-165	3.99042e-161	0.349	0.032
ENSMUSG00000029561	Oasl2	5	0.992529	3.70082e-154	4.92505e-150	0.82	0.252
ENSMUSG00000026536	Mnda	5	1.20426	1.12905e-152	1.50254e-148	0.974	0.567
ENSMUSG00000020641	Rsad2	5	0.562621	6.10405e-152	8.12327e-148	0.34	0.033
ENSMUSG00000033355	Rtp4	5	1.03746	1.18619e-148	1.57859e-144	0.805	0.255
ENSMUSG00000068245	Phf11d	5	0.577277	1.11774e-137	1.48749e-133	0.41	0.057
ENSMUSG00000078920	Ifi47	5	1.00708	1.16785e-137	1.55418e-133	0.808	0.269
ENSMUSG00000054203	Ifi205	5	0.937704	6.33842e-135	8.43517e-131	0.628	0.148
ENSMUSG00000073489	Ifi204	5	1.00949	3.10627e-132	4.13383e-128	0.985	0.663
ENSMUSG00000025498	Irf7	5	1.22771	9.02245e-132	1.20071e-127	0.919	0.451
ENSMUSG00000037849	Gm4955	5	0.747574	1.19143e-127	1.58555e-123	0.538	0.111
ENSMUSG00000091649	Phf11b	5	0.865231	6.55989e-121	8.72991e-117	0.721	0.23
ENSMUSG00000032661	Oas3	5	0.593202	3.72594e-115	4.95849e-111	0.515	0.11
ENSMUSG00000039997	Ifi203	5	0.914242	3.34117e-114	4.44643e-110	0.922	0.466
ENSMUSG00000025492	Ifitm3	5	0.419048	2.0425e-113	2.71816e-109	1	0.995
ENSMUSG00000043263	Pyhin1	5	0.933969	1.7917e-107	2.38439e-103	0.913	0.521
ENSMUSG00000078763	Slfn1	5	0.818027	4.37088e-106	5.81677e-102	0.91	0.456
ENSMUSG00000073491	Pydc4	5	0.636429	1.7841e-105	2.37428e-101	0.5	0.111
ENSMUSG00000024675	Ms4a4c	5	0.889707	2.48536e-105	3.30751e-101	0.994	0.876
ENSMUSG00000022587	Ly6e	5	0.487162	1.07478e-92	1.43031e-88	0.997	0.993
ENSMUSG00000090272	Mndal	5	0.883611	4.44494e-92	5.91533e-88	0.913	0.585
ENSMUSG00000030107	Usp18	5	0.548584	5.08269e-92	6.76404e-88	0.427	0.09
ENSMUSG00000027514	Zbp1	5	0.818876	1.06215e-88	1.41351e-84	0.837	0.466
ENSMUSG00000026104	Stat1	5	0.699869	1.01603e-87	1.35214e-83	0.811	0.369
ENSMUSG00000044703	Phf11a	5	0.342167	4.67251e-87	6.21817e-83	0.273	0.038
ENSMUSG00000040483	Xaf1	5	0.637442	7.6775e-87	1.02172e-82	0.785	0.342
ENSMUSG00000040296	Ddx58	5	0.426553	1.39352e-84	1.8545e-80	0.419	0.092
ENSMUSG00000001123	Lgals9	5	0.731156	2.70817e-80	3.60403e-76	0.759	0.367
ENSMUSG00000015947	Fcgr1	5	0.748197	2.58218e-77	3.43637e-73	0.68	0.286
ENSMUSG00000028270	Gbp2	5	0.594284	2.99646e-72	3.98769e-68	0.384	0.092
ENSMUSG00000024677	Ms4a6b	5	0.583396	5.34257e-71	7.10989e-67	0.988	0.869
ENSMUSG00000046718	Bst2	5	0.768552	6.16388e-70	8.20289e-66	0.887	0.57
ENSMUSG00000029322	Plac8	5	0.468354	9.93267e-66	1.32184e-61	1	0.997
ENSMUSG00000026222	Sp100	5	0.583566	1.47316e-63	1.96049e-59	0.91	0.658
ENSMUSG00000000386	Mx1	5	0.328344	2.1324e-61	2.8378e-57	0.308	0.067
ENSMUSG00000030921	Trim30a	5	0.628113	1.46773e-60	1.95326e-56	0.779	0.436
ENSMUSG00000079419	Ms4a6c	5	0.385326	5.42245e-58	7.2162e-54	1	0.971
ENSMUSG00000060519	Tor3a	5	0.507535	6.08591e-58	8.09913e-54	0.599	0.245
ENSMUSG00000046879	Irgm1	5	0.530777	5.02943e-56	6.69317e-52	0.558	0.216
ENSMUSG00000038507	Parp12	5	0.479222	8.0578e-56	1.07233e-51	0.485	0.172
ENSMUSG00000010358	Ifi35	5	0.572989	1.14301e-55	1.52112e-51	0.741	0.401
ENSMUSG00000039236	Isg20	5	0.468839	1.43482e-55	1.90946e-51	0.39	0.113
ENSMUSG00000040253	Gbp7	5	0.31522	3.01068e-54	4.00661e-50	0.285	0.064
ENSMUSG00000054404	Slfn5	5	0.4263	2.12637e-53	2.82978e-49	0.462	0.155
ENSMUSG00000070034	Sp110	5	0.5715	1.68349e-51	2.2404e-47	0.849	0.561
ENSMUSG00000027078	Ube2l6	5	0.590179	3.3741e-51	4.49025e-47	0.576	0.249
ENSMUSG00000070327	Rnf213	5	0.443086	1.53002e-48	2.03614e-44	0.535	0.22
ENSMUSG00000033880	Lgals3bp	5	0.487005	2.36544e-48	3.14792e-44	0.541	0.226
ENSMUSG00000052776	Oas1a	5	0.445275	7.91767e-48	1.05368e-43	0.517	0.207
ENSMUSG00000039899	Fgl2	5	0.513988	1.32289e-45	1.7605e-41	0.619	0.303
ENSMUSG00000020638	Cmpk2	5	0.339963	3.51909e-45	4.68321e-41	0.331	0.096
ENSMUSG00000079017	Ifi27l2a	5	0.622959	3.69842e-45	4.92185e-41	0.965	0.944
ENSMUSG00000057596	Trim30d	5	0.361229	5.52767e-45	7.35622e-41	0.427	0.15
ENSMUSG00000041736	Tspo	5	0.400867	2.88772e-43	3.84298e-39	1	0.948
ENSMUSG00000029780	Nt5c3	5	0.502833	8.29502e-42	1.1039e-37	0.404	0.151
ENSMUSG00000017830	Dhx58	5	0.425816	1.79944e-41	2.3947e-37	0.474	0.197
ENSMUSG00000096727	Psmb9	5	0.479905	4.12543e-41	5.49013e-37	0.843	0.618
ENSMUSG00000021871	Pnp	5	0.518549	4.24554e-41	5.64997e-37	0.785	0.534
ENSMUSG00000026896	Ifih1	5	0.332657	3.84211e-40	5.11308e-36	0.372	0.127
ENSMUSG00000027639	Samhd1	5	0.355148	8.38775e-40	1.11624e-35	0.985	0.943
ENSMUSG00000025743	Sdc3	5	0.307073	1.01358e-38	1.34888e-34	0.334	0.108
ENSMUSG00000024338	Psmb8	5	0.377382	1.32194e-38	1.75924e-34	0.997	0.915
ENSMUSG00000022584	Ly6c2	5	0.661399	2.44372e-38	3.2521e-34	0.991	0.928
ENSMUSG00000042726	Trafd1	5	0.457041	3.3107e-38	4.40589e-34	0.706	0.432
ENSMUSG00000029798	Herc6	5	0.303821	9.90805e-38	1.31856e-33	0.288	0.084
ENSMUSG00000022014	Epsti1	5	0.427572	2.82503e-37	3.75955e-33	0.91	0.721
ENSMUSG00000038467	Chmp4b	5	0.388849	1.32276e-36	1.76032e-32	0.953	0.828
ENSMUSG00000020572	Nampt	5	0.41291	9.35829e-36	1.2454e-31	0.529	0.264
ENSMUSG00000002307	Daxx	5	0.4092	1.07148e-34	1.42592e-30	0.532	0.267
ENSMUSG00000072620	Slfn2	5	0.372497	4.35189e-34	5.7915e-30	0.983	0.895
ENSMUSG00000073490	AI607873	5	0.418876	5.50831e-33	7.33046e-29	0.669	0.399
ENSMUSG00000028268	Gbp3	5	0.375683	1.46106e-32	1.94438e-28	0.398	0.17
ENSMUSG00000078853	Igtp	5	0.279496	4.43599e-31	5.90341e-27	0.297	0.101
ENSMUSG00000037321	Tap1	5	0.368728	2.77614e-30	3.69448e-26	0.637	0.374
ENSMUSG00000029366	Dck	5	0.394712	2.93459e-30	3.90535e-26	0.517	0.267
ENSMUSG00000034484	Snx2	5	0.409421	6.467e-30	8.60628e-26	0.75	0.541
ENSMUSG00000054676	1600014C10Rik	5	0.373206	6.93348e-29	9.22708e-25	0.526	0.284
ENSMUSG00000024079	Eif2ak2	5	0.273783	1.57794e-28	2.09992e-24	0.349	0.136
ENSMUSG00000024308	Tapbp	5	0.359423	8.1784e-28	1.08838e-23	0.843	0.644
ENSMUSG00000024679	Ms4a6d	5	0.533845	5.81389e-27	7.73713e-23	0.733	0.526
ENSMUSG00000067212	H2-T23	5	0.334122	1.42857e-26	1.90114e-22	0.776	0.524
ENSMUSG00000026581	Sell	5	0.424202	1.77625e-26	2.36383e-22	0.814	0.61
ENSMUSG00000039217	Il18	5	0.357528	7.93309e-26	1.05574e-21	0.451	0.224
ENSMUSG00000049401	Ogfr	5	0.333075	1.49033e-25	1.98334e-21	0.663	0.423
ENSMUSG00000031897	Psmb10	5	0.329672	2.51515e-25	3.34716e-21	0.907	0.748
ENSMUSG00000079197	Psme2	5	0.333106	2.94429e-25	3.91826e-21	0.939	0.822
ENSMUSG00000030560	Ctsc	5	0.334933	3.66567e-25	4.87828e-21	0.965	0.853
ENSMUSG00000021423	Ly86	5	0.290344	1.00277e-24	1.33448e-20	0.98	0.9
ENSMUSG00000015733	Capza2	5	0.261174	2.14701e-24	2.85724e-20	0.991	0.944
ENSMUSG00000023010	Tmbim6	5	0.28303	1.81243e-23	2.41198e-19	0.948	0.852
ENSMUSG00000004070	Hmox2	5	0.299736	1.04199e-21	1.38668e-17	0.721	0.502
ENSMUSG00000041571	Sepw1	5	0.369452	1.75865e-21	2.34041e-17	0.951	0.863
ENSMUSG00000034422	Parp14	5	0.286276	1.7834e-21	2.37335e-17	0.398	0.196
ENSMUSG00000056116	H2-T22	5	0.325278	1.96974e-21	2.62133e-17	0.599	0.375
ENSMUSG00000026946	Nmi	5	0.304361	5.02666e-21	6.68948e-17	0.52	0.311
ENSMUSG00000034708	Grn	5	0.288141	1.6491e-20	2.19462e-16	0.933	0.859
ENSMUSG00000076441	Ass1	5	0.270924	7.93852e-20	1.05646e-15	0.34	0.162
ENSMUSG00000057143	Trim12c	5	0.260384	1.47316e-17	1.96048e-13	0.422	0.234
ENSMUSG00000022048	Dpysl2	5	0.293875	2.37009e-17	3.15412e-13	0.494	0.305
ENSMUSG00000020415	Pttg1	5	0.284113	5.44137e-17	7.24137e-13	0.453	0.268
ENSMUSG00000034947	Tmem106a	5	0.298716	1.1492e-16	1.52935e-12	0.535	0.338
ENSMUSG00000059108	Ifitm6	5	0.25838	1.18997e-16	1.58362e-12	0.994	0.919
ENSMUSG00000021377	Dek	5	0.262735	7.4091e-16	9.86003e-12	0.767	0.586
ENSMUSG00000053819	Camk2d	5	0.252895	3.90135e-15	5.19192e-11	0.75	0.574
ENSMUSG00000018167	Stard3	5	0.271712	4.80149e-15	6.38982e-11	0.529	0.356
ENSMUSG00000026466	Tor1aip1	5	0.278366	5.38223e-15	7.16267e-11	0.701	0.531
ENSMUSG00000022586	Ly6i	5	0.380174	3.09476e-14	4.11851e-10	0.328	0.176
ENSMUSG00000023307	2023-03-05	5	0.279002	3.22954e-12	4.29787e-08	0.573	0.417
ENSMUSG00000075010	AW112010	5	0.325015	6.57965e-12	8.7562e-08	0.459	0.313
ENSMUSG00000072596	Ear2	5	-0.498399	1.83404e-11	2.44074e-07	0.352	0.52
ENSMUSG00000026547	Tagln2	5	0.251041	4.33791e-09	5.77289e-05	0.953	0.891
ENSMUSG00000046031	Fam26f	5	0.27893	7.69836e-09	0.00010245	0.407	0.275
ENSMUSG00000020681	Ace	5	-0.299587	5.29282e-06	0.0704369	0.201	0.308
ENSMUSG00000030413	Pglyrp1	5	-0.300188	0.000749478	1	0.387	0.458
ENSMUSG00000056054	S100a8	5	-0.799804	0.00189167	1	0.285	0.358
ENSMUSG00000008682	Rpl10	6	-0.656528	1.4666e-66	1.95176e-62	0.898	0.999
ENSMUSG00000001020	S100a4	6	-0.69606	1.44867e-59	1.92788e-55	0.785	0.994
ENSMUSG00000075705	Msrb1	6	-0.689258	9.62491e-55	1.28088e-50	0.659	0.988
ENSMUSG00000060938	Rpl26	6	-0.551891	1.15779e-50	1.54079e-46	0.81	0.999
ENSMUSG00000067274	Rplp0	6	-0.544903	1.14693e-49	1.52634e-45	0.844	0.999
ENSMUSG00000060743	H3f3a	6	-0.511683	1.2914e-49	1.71859e-45	0.868	0.999
ENSMUSG00000031609	Sap30	6	-0.597368	2.73108e-49	3.63452e-45	0.117	0.739
ENSMUSG00000020460	Rps27a	6	-0.490674	1.02033e-48	1.35785e-44	0.932	1
ENSMUSG00000063856	Gpx1	6	-0.54014	2.62204e-48	3.48941e-44	0.82	0.995
ENSMUSG00000005779	Psmb4	6	-0.634728	6.35975e-47	8.46355e-43	0.151	0.776
ENSMUSG00000059108	Ifitm6	6	-0.677355	2.14432e-45	2.85366e-41	0.312	0.94
ENSMUSG00000020857	Nme2	6	-0.516016	7.40989e-45	9.86108e-41	0.239	0.874
ENSMUSG00000029322	Plac8	6	-0.652819	1.47562e-44	1.96376e-40	0.946	0.999
ENSMUSG00000063316	Rpl27	6	-0.53004	1.61534e-44	2.1497e-40	0.737	0.997
ENSMUSG00000006333	Rps9	6	-0.4183	3.49679e-44	4.65353e-40	0.971	0.999
ENSMUSG00000002395	Use1	6	-0.539574	4.23669e-44	5.63819e-40	0.22	0.84
ENSMUSG00000046330	Rpl37a	6	-0.414398	5.57072e-44	7.41352e-40	0.888	1
ENSMUSG00000038274	Fau	6	-0.397074	4.83611e-43	6.4359e-39	0.98	1
ENSMUSG00000060126	Tpt1	6	-0.459102	7.72413e-43	1.02793e-38	0.907	0.999
ENSMUSG00000062006	Rpl34	6	-0.550003	1.45212e-42	1.93248e-38	0.766	0.998
ENSMUSG00000090862	Rps13	6	-0.511784	6.57927e-41	8.75569e-37	0.732	0.998
ENSMUSG00000041841	Rpl37	6	-0.461359	2.95899e-40	3.93782e-36	0.878	0.998
ENSMUSG00000041453	Rpl21	6	-0.448082	5.16758e-40	6.87701e-36	0.8	0.998
ENSMUSG00000047215	Rpl9	6	-0.453515	6.04664e-40	8.04687e-36	0.844	0.998
ENSMUSG00000030432	Rpl28	6	-0.476139	1.19572e-39	1.59127e-35	0.776	0.999
ENSMUSG00000052146	Rps10	6	-0.459481	1.30573e-39	1.73767e-35	0.795	0.998
ENSMUSG00000062328	Rpl17	6	-0.457866	1.57657e-39	2.09809e-35	0.815	0.999
ENSMUSG00000060636	Rpl35a	6	-0.428676	1.64199e-39	2.18516e-35	0.907	0.999
ENSMUSG00000050708	Ftl1	6	-0.328021	1.89325e-39	2.51953e-35	0.99	0.999
ENSMUSG00000050335	Lgals3	6	-0.523061	2.61376e-39	3.47839e-35	0.741	0.991
ENSMUSG00000008668	Rps18	6	-0.456405	2.8168e-39	3.74859e-35	0.849	0.999
ENSMUSG00000029614	Rpl6	6	-0.44553	2.9445e-39	3.91854e-35	0.785	0.998
ENSMUSG00000003429	Rps11	6	-0.396335	2.3482e-38	3.12499e-34	0.863	0.999
ENSMUSG00000089847	Timm10b	6	-0.425136	3.25224e-38	4.32808e-34	0.254	0.864
ENSMUSG00000034892	Rps29	6	-0.392601	4.41417e-38	5.87437e-34	0.951	1
ENSMUSG00000012405	Rpl15	6	-0.456126	4.78148e-38	6.36319e-34	0.688	0.995
ENSMUSG00000027907	S100a11	6	-0.626751	5.48223e-38	7.29575e-34	0.483	0.981
ENSMUSG00000087260	Lamtor5	6	-0.445394	1.09241e-37	1.45379e-33	0.2	0.781
ENSMUSG00000015092	Edf1	6	-0.424956	1.41233e-37	1.87953e-33	0.244	0.866
ENSMUSG00000037563	Rps16	6	-0.424842	7.81019e-37	1.03938e-32	0.902	0.999
ENSMUSG00000018286	Psmb6	6	-0.385755	9.72148e-37	1.29373e-32	0.205	0.776
ENSMUSG00000027566	Psma7	6	-0.514286	1.07123e-36	1.4256e-32	0.4	0.975
ENSMUSG00000031807	Pgls	6	-0.45631	4.06382e-36	5.40813e-32	0.249	0.85
ENSMUSG00000043716	Rpl7	6	-0.45027	4.45311e-36	5.9262e-32	0.741	0.996
ENSMUSG00000013707	Tnfaip8l2	6	-0.399048	5.71839e-36	7.61003e-32	0.239	0.821
ENSMUSG00000033916	Chmp2a	6	-0.350323	6.42194e-36	8.54632e-32	0.234	0.816
ENSMUSG00000019210	Atp6v1e1	6	-0.329367	7.18363e-36	9.55998e-32	0.2	0.755
ENSMUSG00000062647	Rpl7a	6	-0.461907	1.13914e-35	1.51597e-31	0.659	0.997
ENSMUSG00000031320	Rps4x	6	-0.453197	1.51806e-35	2.02023e-31	0.839	0.998
ENSMUSG00000060739	Nsa2	6	-0.374853	1.81497e-35	2.41537e-31	0.244	0.823
ENSMUSG00000049517	Rps23	6	-0.449203	2.1388e-35	2.84631e-31	0.902	0.999
ENSMUSG00000008683	Rps15a	6	-0.492488	2.96535e-35	3.94628e-31	0.82	0.998
ENSMUSG00000009863	Sdhb	6	-0.369335	4.32981e-35	5.76211e-31	0.254	0.852
ENSMUSG00000037742	Eef1a1	6	-0.354866	1.03206e-34	1.37346e-30	0.961	1
ENSMUSG00000032381	Fam96a	6	-0.314761	1.28174e-34	1.70573e-30	0.263	0.871
ENSMUSG00000061787	Rps17	6	-0.507372	2.30907e-34	3.07291e-30	0.707	0.997
ENSMUSG00000023861	Mpc1	6	-0.333978	7.75954e-34	1.03264e-29	0.2	0.753
ENSMUSG00000014846	Tppp3	6	-0.749616	9.18192e-34	1.22193e-29	0.224	0.751
ENSMUSG00000070394	Tmem256	6	-0.29332	1.21422e-33	1.61589e-29	0.268	0.858
ENSMUSG00000025508	Rplp2	6	-0.37966	1.51656e-33	2.01823e-29	0.902	0.999
ENSMUSG00000079641	Rpl39	6	-0.427794	1.70007e-33	2.26245e-29	0.849	0.998
ENSMUSG00000027506	Tpd52	6	-0.37925	2.00514e-33	2.66845e-29	0.346	0.947
ENSMUSG00000068749	Psma5	6	-0.276873	2.55719e-33	3.4031e-29	0.18	0.718
ENSMUSG00000038650	Rnh1	6	-0.327189	3.57512e-33	4.75777e-29	0.215	0.775
ENSMUSG00000025781	Atp5c1	6	-0.43004	4.58732e-33	6.1048e-29	0.371	0.958
ENSMUSG00000090553	Snrpe	6	-0.374956	5.08978e-33	6.77348e-29	0.278	0.894
ENSMUSG00000061477	Rps7	6	-0.428939	5.56489e-33	7.40576e-29	0.795	0.998
ENSMUSG00000031246	Sh3bgrl	6	-0.351344	1.07454e-32	1.43e-28	0.195	0.75
ENSMUSG00000016308	Ube2a	6	-0.272918	1.12369e-32	1.4954e-28	0.161	0.675
ENSMUSG00000102843	Serpinb10	6	-0.406146	1.31297e-32	1.7473e-28	0.146	0.647
ENSMUSG00000064357	mt-Atp6	6	0.947847	1.52764e-32	2.03298e-28	0.971	1
ENSMUSG00000062210	Tnfaip8	6	-0.479218	1.62518e-32	2.1628e-28	0.098	0.573
ENSMUSG00000039105	Atp6v1g1	6	-0.362847	1.79901e-32	2.39413e-28	0.298	0.9
ENSMUSG00000012848	Rps5	6	-0.3676	2.2484e-32	2.99217e-28	0.849	0.999
ENSMUSG00000030591	Psmd8	6	-0.381881	2.3316e-32	3.10289e-28	0.234	0.827
ENSMUSG00000000740	Rpl13	6	-0.376385	2.41935e-32	3.21967e-28	0.922	0.999
ENSMUSG00000019362	D8Ertd738e	6	-0.418223	2.48088e-32	3.30156e-28	0.302	0.915
ENSMUSG00000024608	Rps14	6	-0.406083	2.52304e-32	3.35766e-28	0.888	0.999
ENSMUSG00000017404	Rpl19	6	-0.39651	2.63654e-32	3.50871e-28	0.854	0.999
ENSMUSG00000002416	Ndufb2	6	-0.399732	2.83145e-32	3.76809e-28	0.171	0.686
ENSMUSG00000079523	Tmsb10	6	-0.424378	3.98531e-32	5.30365e-28	0.937	0.999
ENSMUSG00000021807	2700060E02Rik	6	-0.330101	5.71585e-32	7.60666e-28	0.273	0.863
ENSMUSG00000059278	Naa38	6	-0.29497	8.10542e-32	1.07867e-27	0.137	0.629
ENSMUSG00000045128	Rpl18a	6	-0.368067	8.94616e-32	1.19056e-27	0.927	0.999
ENSMUSG00000090247	Bloc1s1	6	-0.34496	9.13276e-32	1.21539e-27	0.19	0.732
ENSMUSG00000010406	Mrpl52	6	-0.387507	9.27356e-32	1.23413e-27	0.298	0.884
ENSMUSG00000033685	Ucp2	6	-0.473261	1.09965e-31	1.46341e-27	0.585	0.989
ENSMUSG00000029642	Polr1d	6	-0.379432	1.14174e-31	1.51943e-27	0.317	0.907
ENSMUSG00000031367	Ap1s2	6	-0.367432	1.50712e-31	2.00567e-27	0.254	0.818
ENSMUSG00000057322	Rpl38	6	-0.407638	1.70817e-31	2.27323e-27	0.79	0.999
ENSMUSG00000062997	Rpl35	6	-0.47718	2.11612e-31	2.81614e-27	0.649	0.996
ENSMUSG00000098274	Rpl24	6	-0.412636	2.22408e-31	2.9598e-27	0.732	0.998
ENSMUSG00000024387	Csnk2b	6	-0.302608	2.70443e-31	3.59905e-27	0.19	0.709
ENSMUSG00000027673	Ndufb5	6	-0.349646	3.76993e-31	5.01702e-27	0.278	0.841
ENSMUSG00000027170	Eif3m	6	-0.314489	4.45057e-31	5.92282e-27	0.273	0.855
ENSMUSG00000029918	Mrps33	6	-0.352531	8.15385e-31	1.08511e-26	0.146	0.633
ENSMUSG00000037805	Rpl10a	6	-0.399864	1.0069e-30	1.33998e-26	0.717	0.996
ENSMUSG00000037062	Sh3glb1	6	-0.351606	1.01458e-30	1.35021e-26	0.312	0.903
ENSMUSG00000059182	Skap2	6	-0.276238	1.01744e-30	1.35401e-26	0.171	0.691
ENSMUSG00000024248	Cox7a2l	6	-0.449371	1.07538e-30	1.43112e-26	0.459	0.98
ENSMUSG00000040952	Rps19	6	-0.381676	1.10616e-30	1.47208e-26	0.902	0.999
ENSMUSG00000021131	Erh	6	-0.306063	1.36763e-30	1.82004e-26	0.21	0.749
ENSMUSG00000020849	Ywhae	6	-0.346658	2.14652e-30	2.85659e-26	0.293	0.865
ENSMUSG00000048758	Rpl29	6	-0.448986	2.14853e-30	2.85926e-26	0.702	0.997
ENSMUSG00000058546	Rpl23a	6	-0.399449	4.97518e-30	6.62097e-26	0.839	0.998
ENSMUSG00000056737	Capg	6	-0.488581	5.0672e-30	6.74342e-26	0.288	0.847
ENSMUSG00000028798	Eif3i	6	-0.294407	5.11273e-30	6.80402e-26	0.239	0.796
ENSMUSG00000057863	Rpl36	6	-0.365435	5.24402e-30	6.97874e-26	0.766	0.998
ENSMUSG00000078974	Sec61g	6	-0.493066	5.37258e-30	7.14983e-26	0.532	0.987
ENSMUSG00000025290	Rps24	6	-0.396809	5.53522e-30	7.36627e-26	0.873	0.999
ENSMUSG00000071715	Ncf4	6	-0.281693	6.12745e-30	8.15442e-26	0.22	0.762
ENSMUSG00000030744	Rps3	6	-0.369454	9.268e-30	1.23339e-25	0.854	0.999
ENSMUSG00000020736	Nt5c	6	-0.292809	1.10691e-29	1.47308e-25	0.18	0.688
ENSMUSG00000058600	Rpl30	6	-0.348163	1.17339e-29	1.56155e-25	0.741	0.995
ENSMUSG00000017778	Cox7c	6	-0.416317	1.53052e-29	2.03681e-25	0.459	0.978
ENSMUSG00000046364	Rpl27a	6	-0.348804	1.74041e-29	2.31614e-25	0.863	0.999
ENSMUSG00000021486	Prelid1	6	-0.333968	1.78584e-29	2.37659e-25	0.293	0.872
ENSMUSG00000061315	Naca	6	-0.417973	2.04619e-29	2.72307e-25	0.595	0.993
ENSMUSG00000026895	Ndufa8	6	-0.300596	2.22073e-29	2.95534e-25	0.195	0.697
ENSMUSG00000024099	Ndufv2	6	-0.327334	2.26598e-29	3.01557e-25	0.195	0.712
ENSMUSG00000028495	Rps6	6	-0.416391	2.32466e-29	3.09366e-25	0.78	0.998
ENSMUSG00000037601	Nme1	6	-0.27257	2.72406e-29	3.62517e-25	0.21	0.743
ENSMUSG00000107355	AI839979	6	-0.516737	2.9912e-29	3.98069e-25	0.102	0.544
ENSMUSG00000024659	Anxa1	6	-0.488039	3.4112e-29	4.53962e-25	0.346	0.883
ENSMUSG00000028837	Psmb2	6	-0.340623	3.93459e-29	5.23615e-25	0.268	0.845
ENSMUSG00000073616	Myeov2	6	-0.352014	4.50867e-29	6.00014e-25	0.312	0.893
ENSMUSG00000031590	Frg1	6	-0.32023	5.9581e-29	7.92904e-25	0.146	0.631
ENSMUSG00000054312	Mrps21	6	-0.335378	1.04169e-28	1.38628e-24	0.259	0.811
ENSMUSG00000093674	Rpl41	6	-0.394811	1.10151e-28	1.46589e-24	0.912	0.999
ENSMUSG00000006360	Crip1	6	-0.493222	1.13128e-28	1.5055e-24	0.912	0.998
ENSMUSG00000023277	Twf2	6	-0.306273	1.23628e-28	1.64524e-24	0.141	0.603
ENSMUSG00000033940	Brk1	6	-0.435286	1.31417e-28	1.7489e-24	0.385	0.956
ENSMUSG00000027810	Eif2a	6	-0.372067	1.35189e-28	1.79909e-24	0.117	0.571
ENSMUSG00000020477	Mrps24	6	-0.298503	1.50016e-28	1.99641e-24	0.19	0.706
ENSMUSG00000032388	Spg21	6	-0.301984	1.57625e-28	2.09768e-24	0.176	0.666
ENSMUSG00000018381	Abi3	6	-0.284652	1.9148e-28	2.54821e-24	0.151	0.652
ENSMUSG00000006589	Aprt	6	-0.412632	2.00885e-28	2.67338e-24	0.307	0.866
ENSMUSG00000067288	Rps28	6	-0.354668	2.26603e-28	3.01563e-24	0.844	0.998
ENSMUSG00000071415	Rpl23	6	-0.33267	2.70549e-28	3.60046e-24	0.849	0.999
ENSMUSG00000009927	Rps25	6	-0.34473	3.21566e-28	4.2794e-24	0.776	0.998
ENSMUSG00000031402	Mpp1	6	-0.271359	3.22022e-28	4.28547e-24	0.161	0.64
ENSMUSG00000004285	Atp6v1f	6	-0.302798	3.25486e-28	4.33157e-24	0.361	0.933
ENSMUSG00000034932	Mrpl54	6	-0.292863	4.61302e-28	6.13901e-24	0.132	0.587
ENSMUSG00000030876	Mettl9	6	-0.305934	4.75838e-28	6.33245e-24	0.19	0.687
ENSMUSG00000022450	Ndufa6	6	-0.381717	6.30047e-28	8.38466e-24	0.41	0.966
ENSMUSG00000031231	Cox7b	6	-0.280631	7.30494e-28	9.72142e-24	0.337	0.904
ENSMUSG00000036372	Tmem258	6	-0.312556	8.63823e-28	1.14958e-23	0.312	0.888
ENSMUSG00000016252	Atp5e	6	-0.42706	9.09929e-28	1.21093e-23	0.478	0.988
ENSMUSG00000025950	Idh1	6	-0.313521	1.11899e-27	1.48915e-23	0.185	0.666
ENSMUSG00000073702	Rpl31	6	-0.381709	1.13772e-27	1.51407e-23	0.712	0.996
ENSMUSG00000020163	Uqcr11	6	-0.252508	1.19876e-27	1.59531e-23	0.317	0.898
ENSMUSG00000022354	Ndufb9	6	-0.306262	1.26249e-27	1.68012e-23	0.249	0.811
ENSMUSG00000014313	Cox6c	6	-0.451935	1.31458e-27	1.74944e-23	0.459	0.977
ENSMUSG00000059291	Rpl11	6	-0.33466	1.31638e-27	1.75184e-23	0.863	0.999
ENSMUSG00000040048	Ndufb10	6	-0.3174	1.56088e-27	2.07722e-23	0.283	0.84
ENSMUSG00000025888	Casp1	6	-0.326561	1.58211e-27	2.10548e-23	0.102	0.543
ENSMUSG00000032966	Fkbp1a	6	-0.260951	1.59917e-27	2.12817e-23	0.22	0.722
ENSMUSG00000090137	Uba52	6	-0.426603	1.74131e-27	2.31733e-23	0.502	0.991
ENSMUSG00000058135	Gstm1	6	-0.277423	2.27956e-27	3.03364e-23	0.18	0.672
ENSMUSG00000090733	Rps27	6	-0.326995	2.82045e-27	3.75346e-23	0.902	0.999
ENSMUSG00000003970	Rpl8	6	-0.298018	5.76287e-27	7.66923e-23	0.883	0.999
ENSMUSG00000034566	Atp5h	6	-0.425188	6.05681e-27	8.0604e-23	0.478	0.985
ENSMUSG00000060992	Copz1	6	-0.29357	6.12527e-27	8.15151e-23	0.141	0.594
ENSMUSG00000073982	Rhog	6	-0.251137	6.14356e-27	8.17585e-23	0.317	0.874
ENSMUSG00000024953	Prdx5	6	-0.496073	6.36255e-27	8.46728e-23	0.59	0.987
ENSMUSG00000021576	Pdcd6	6	-0.355312	9.52594e-27	1.26771e-22	0.161	0.601
ENSMUSG00000021660	Btf3	6	-0.362495	1.06413e-26	1.41614e-22	0.6	0.992
ENSMUSG00000044627	Swi5	6	-0.276795	1.07381e-26	1.42903e-22	0.185	0.693
ENSMUSG00000031662	Snx20	6	-0.316117	1.28805e-26	1.71414e-22	0.088	0.515
ENSMUSG00000019173	Rab5c	6	-0.339193	1.39118e-26	1.85138e-22	0.171	0.637
ENSMUSG00000049751	Rpl36al	6	-0.374237	1.40665e-26	1.87197e-22	0.654	0.994
ENSMUSG00000064254	Ethe1	6	-0.267922	1.43599e-26	1.91102e-22	0.151	0.612
ENSMUSG00000046229	Scand1	6	-0.255826	1.6154e-26	2.14977e-22	0.341	0.911
ENSMUSG00000028936	Rpl22	6	-0.434462	1.69248e-26	2.25235e-22	0.59	0.995
ENSMUSG00000009549	Srp14	6	-0.253045	2.14877e-26	2.85958e-22	0.273	0.814
ENSMUSG00000042043	Tbca	6	-0.259694	2.18998e-26	2.91443e-22	0.249	0.779
ENSMUSG00000061613	U2af1	6	-0.405675	2.98245e-26	3.96904e-22	0.146	0.589
ENSMUSG00000016319	Slc25a5	6	-0.412619	3.34395e-26	4.45013e-22	0.58	0.988
ENSMUSG00000062683	Atp5g2	6	-0.306688	5.16678e-26	6.87595e-22	0.356	0.941
ENSMUSG00000047843	Bri3	6	-0.257653	9.21146e-26	1.22586e-21	0.317	0.881
ENSMUSG00000022013	Dnajc15	6	-0.314876	1.5832e-25	2.10692e-21	0.132	0.573
ENSMUSG00000025503	Taldo1	6	-0.40799	1.58386e-25	2.10781e-21	0.595	0.986
ENSMUSG00000024091	Vapa	6	-0.25649	2.17902e-25	2.89984e-21	0.288	0.825
ENSMUSG00000042541	Shfm1	6	-0.346088	2.73647e-25	3.6417e-21	0.663	0.993
ENSMUSG00000038717	Atp5l	6	-0.445302	2.98944e-25	3.97835e-21	0.517	0.987
ENSMUSG00000050856	Atp5k	6	-0.29877	3.17645e-25	4.22723e-21	0.327	0.897
ENSMUSG00000063882	Uqcrh	6	-0.4308	3.39888e-25	4.52323e-21	0.483	0.986
ENSMUSG00000024725	Ostf1	6	-0.338779	3.55606e-25	4.73241e-21	0.4	0.954
ENSMUSG00000028029	Aimp1	6	-0.276762	3.82744e-25	5.09356e-21	0.102	0.522
ENSMUSG00000070319	Eif3g	6	-0.255104	4.08962e-25	5.44246e-21	0.151	0.593
ENSMUSG00000028998	Tomm7	6	-0.337073	4.14973e-25	5.52246e-21	0.371	0.942
ENSMUSG00000001025	S100a6	6	-0.366164	4.25144e-25	5.65781e-21	0.863	0.993
ENSMUSG00000028081	Rps3a1	6	-0.334071	5.04217e-25	6.71012e-21	0.834	0.999
ENSMUSG00000029063	Nadk	6	-0.27136	5.96714e-25	7.94107e-21	0.327	0.866
ENSMUSG00000063524	Eno1	6	-0.447696	6.6862e-25	8.89799e-21	0.41	0.943
ENSMUSG00000023048	Prr13	6	-0.364226	8.89911e-25	1.18429e-20	0.439	0.953
ENSMUSG00000021794	Glud1	6	-0.292438	9.74671e-25	1.29709e-20	0.346	0.899
ENSMUSG00000028691	Prdx1	6	-0.389697	1.02745e-24	1.36733e-20	0.449	0.976
ENSMUSG00000000171	Sdhd	6	-0.294002	1.03991e-24	1.38392e-20	0.161	0.595
ENSMUSG00000014769	Psmb1	6	-0.277866	1.06986e-24	1.42377e-20	0.366	0.944
ENSMUSG00000079197	Psme2	6	-0.255621	1.13083e-24	1.5049e-20	0.298	0.844
ENSMUSG00000058558	Rpl5	6	-0.382955	1.23043e-24	1.63746e-20	0.561	0.991
ENSMUSG00000059070	Rpl18	6	-0.326665	1.24583e-24	1.65795e-20	0.81	0.998
ENSMUSG00000055839	Tceb2	6	-0.26897	1.32243e-24	1.7599e-20	0.337	0.93
ENSMUSG00000028416	Bag1	6	-0.264411	1.3474e-24	1.79312e-20	0.161	0.594
ENSMUSG00000064326	Siva1	6	-0.286484	1.5079e-24	2.00672e-20	0.151	0.582
ENSMUSG00000030220	Arhgdib	6	-0.390861	1.51158e-24	2.0116e-20	0.58	0.994
ENSMUSG00000061983	Rps12	6	-0.363472	1.67107e-24	2.22386e-20	0.761	0.998
ENSMUSG00000026385	Dbi	6	-0.409194	1.905e-24	2.53517e-20	0.439	0.966
ENSMUSG00000057841	Rpl32	6	-0.3685	2.23659e-24	2.97646e-20	0.893	1
ENSMUSG00000078453	Abracl	6	-0.254564	2.38405e-24	3.17269e-20	0.317	0.872
ENSMUSG00000001847	Rac1	6	-0.290886	3.12928e-24	4.16445e-20	0.42	0.966
ENSMUSG00000078763	Slfn1	6	-0.380329	3.1515e-24	4.19402e-20	0.088	0.489
ENSMUSG00000030793	Pycard	6	-0.292822	3.24106e-24	4.3132e-20	0.312	0.875
ENSMUSG00000064341	mt-Nd1	6	0.932183	3.65258e-24	4.86085e-20	0.932	0.999
ENSMUSG00000005054	Cstb	6	-0.261806	5.93463e-24	7.89781e-20	0.307	0.841
ENSMUSG00000047675	Rps8	6	-0.351395	7.05857e-24	9.39354e-20	0.854	0.999
ENSMUSG00000024338	Psmb8	6	-0.270197	7.29439e-24	9.70738e-20	0.361	0.935
ENSMUSG00000059323	Tonsl	6	-0.288232	7.38221e-24	9.82425e-20	0.19	0.657
ENSMUSG00000026536	Mnda	6	-0.343522	7.59587e-24	1.01086e-19	0.166	0.599
ENSMUSG00000064351	mt-Co1	6	0.941453	7.72081e-24	1.02749e-19	0.98	1
ENSMUSG00000056851	Pcbp2	6	-0.27359	8.13159e-24	1.08215e-19	0.356	0.93
ENSMUSG00000057666	Gapdh	6	-0.38975	8.39935e-24	1.11779e-19	0.551	0.988
ENSMUSG00000015733	Capza2	6	-0.378574	8.81268e-24	1.17279e-19	0.449	0.961
ENSMUSG00000055681	Cope	6	-0.250412	9.63925e-24	1.28279e-19	0.268	0.79
ENSMUSG00000027514	Zbp1	6	-0.39379	1.31713e-23	1.75284e-19	0.098	0.495
ENSMUSG00000060791	Gmfg	6	-0.400644	1.52297e-23	2.02677e-19	0.4	0.96
ENSMUSG00000064354	mt-Co2	6	0.917089	2.58699e-23	3.44276e-19	0.927	1
ENSMUSG00000022024	Sugt1	6	-0.373171	3.08024e-23	4.09919e-19	0.083	0.47
ENSMUSG00000050552	Lamtor4	6	-0.325738	3.4554e-23	4.59844e-19	0.346	0.877
ENSMUSG00000000959	Oxa1l	6	-0.276888	4.58454e-23	6.10111e-19	0.098	0.487
ENSMUSG00000035885	Cox8a	6	-0.410834	7.04256e-23	9.37223e-19	0.537	0.99
ENSMUSG00000007892	Rplp1	6	-0.312174	7.04778e-23	9.37919e-19	0.8	0.998
ENSMUSG00000058833	2810428I15Rik	6	-0.281122	7.89817e-23	1.05109e-18	0.117	0.51
ENSMUSG00000044533	Rps2	6	-0.347259	7.97251e-23	1.06098e-18	0.717	0.997
ENSMUSG00000024856	Cdk2ap2	6	-0.391105	8.75754e-23	1.16545e-18	0.429	0.948
ENSMUSG00000068523	Gng5	6	-0.336568	9.7029e-23	1.29126e-18	0.459	0.98
ENSMUSG00000001891	Ugp2	6	-0.269127	1.41101e-22	1.87777e-18	0.117	0.505
ENSMUSG00000030663	1110004F10Rik	6	-0.255119	1.59817e-22	2.12685e-18	0.127	0.517
ENSMUSG00000040385	Ppp1ca	6	-0.302164	2.18266e-22	2.90469e-18	0.415	0.963
ENSMUSG00000074129	Rpl13a	6	-0.254513	2.20261e-22	2.93123e-18	0.854	0.999
ENSMUSG00000036880	Acaa2	6	-0.320952	2.22097e-22	2.95567e-18	0.088	0.462
ENSMUSG00000026728	Vim	6	-0.486178	2.36264e-22	3.1442e-18	0.756	0.986
ENSMUSG00000038900	Rpl12	6	-0.387151	2.43021e-22	3.23413e-18	0.527	0.991
ENSMUSG00000058443	Rpl10-ps3	6	-0.283018	3.13727e-22	4.17508e-18	0.102	0.488
ENSMUSG00000025362	Rps26	6	-0.32976	3.76467e-22	5.01002e-18	0.756	0.997
ENSMUSG00000068240	Gm11808	6	-0.37518	3.82898e-22	5.09561e-18	0.473	0.98
ENSMUSG00000101585	1600010M07Rik	6	-0.265629	4.57814e-22	6.09259e-18	0.083	0.458
ENSMUSG00000034868	Myl12b	6	-0.332281	5.61771e-22	7.47605e-18	0.41	0.956
ENSMUSG00000025492	Ifitm3	6	-0.325588	8.33578e-22	1.10933e-17	0.907	0.998
ENSMUSG00000028692	Akr1a1	6	-0.301413	9.82352e-22	1.30731e-17	0.361	0.917
ENSMUSG00000053565	Eif3k	6	-0.305121	1.08613e-21	1.44542e-17	0.415	0.964
ENSMUSG00000060036	Rpl3	6	-0.323599	1.20526e-21	1.60397e-17	0.756	0.996
ENSMUSG00000032330	Cox7a2	6	-0.269584	1.23981e-21	1.64994e-17	0.341	0.929
ENSMUSG00000053317	Sec61b	6	-0.412496	2.30156e-21	3.06292e-17	0.498	0.976
ENSMUSG00000019832	Rab32	6	-0.298599	3.24996e-21	4.32505e-17	0.132	0.522
ENSMUSG00000057278	Snrpg	6	-0.278055	5.28868e-21	7.03818e-17	0.38	0.951
ENSMUSG00000008475	Arpc5	6	-0.342877	8.32781e-21	1.10826e-16	0.463	0.968
ENSMUSG00000000563	Atp5f1	6	-0.254163	9.28164e-21	1.2352e-16	0.38	0.936
ENSMUSG00000032518	Rpsa	6	-0.265238	1.29619e-20	1.72496e-16	0.839	0.999
ENSMUSG00000028234	Rps20	6	-0.276391	1.32251e-20	1.76e-16	0.751	0.997
ENSMUSG00000018819	Lsp1	6	-0.366891	1.52476e-20	2.02915e-16	0.644	0.989
ENSMUSG00000021243	Fcf1	6	-0.277898	1.55062e-20	2.06356e-16	0.083	0.43
ENSMUSG00000041959	S100a10	6	-0.322649	1.55476e-20	2.06908e-16	0.454	0.939
ENSMUSG00000038690	Atp5j2	6	-0.331861	1.63523e-20	2.17617e-16	0.4	0.958
ENSMUSG00000030703	Gdpd3	6	-0.284465	1.8529e-20	2.46584e-16	0.112	0.472
ENSMUSG00000020267	Hint1	6	-0.354277	2.93081e-20	3.90033e-16	0.429	0.965
ENSMUSG00000032399	Rpl4	6	-0.308689	4.10377e-20	5.46129e-16	0.776	0.997
ENSMUSG00000090258	Churc1	6	-0.308236	4.12275e-20	5.48656e-16	0.117	0.478
ENSMUSG00000018567	Gabarap	6	-0.383295	4.38433e-20	5.83467e-16	0.527	0.982
ENSMUSG00000020372	Gnb2l1	6	-0.329493	4.4745e-20	5.95467e-16	0.702	0.996
ENSMUSG00000079017	Ifi27l2a	6	-0.565248	5.29279e-20	7.04365e-16	0.693	0.953
ENSMUSG00000029465	Arpc3	6	-0.3001	8.00272e-20	1.065e-15	0.556	0.986
ENSMUSG00000041697	Cox6a1	6	-0.326581	8.23591e-20	1.09603e-15	0.415	0.969
ENSMUSG00000006304	Arpc2	6	-0.275123	1.48971e-19	1.98251e-15	0.668	0.992
ENSMUSG00000063457	Rps15	6	-0.268132	1.71148e-19	2.27763e-15	0.883	0.999
ENSMUSG00000036751	Cox6b1	6	-0.372714	1.86952e-19	2.48796e-15	0.483	0.978
ENSMUSG00000022312	Eif3h	6	-0.300202	2.41667e-19	3.21611e-15	0.439	0.976
ENSMUSG00000030879	Mrpl17	6	-0.274019	2.48435e-19	3.30618e-15	0.098	0.432
ENSMUSG00000021290	2010107E04Rik	6	-0.269034	2.81277e-19	3.74324e-15	0.4	0.963
ENSMUSG00000068798	Rap1a	6	-0.301399	3.52516e-19	4.69128e-15	0.429	0.948
ENSMUSG00000039640	Mrpl12	6	-0.320523	4.96547e-19	6.60805e-15	0.068	0.396
ENSMUSG00000032231	Anxa2	6	-0.399478	6.15876e-19	8.19608e-15	0.585	0.97
ENSMUSG00000031167	Rbm3	6	-0.336878	6.41119e-19	8.53201e-15	0.488	0.977
ENSMUSG00000037787	Apopt1	6	-0.299962	7.33328e-19	9.75912e-15	0.068	0.392
ENSMUSG00000061518	Cox5b	6	-0.294277	1.30225e-18	1.73304e-14	0.4	0.952
ENSMUSG00000002111	Spi1	6	-0.29552	1.3046e-18	1.73617e-14	0.537	0.981
ENSMUSG00000002963	Pnkp	6	-0.277137	1.43766e-18	1.91324e-14	0.102	0.423
ENSMUSG00000062054	Iah1	6	-0.326951	1.45176e-18	1.932e-14	0.073	0.386
ENSMUSG00000039195	1110008P14Rik	6	-0.258505	2.7172e-18	3.61605e-14	0.117	0.453
ENSMUSG00000064358	mt-Co3	6	0.900777	2.8167e-18	3.74846e-14	0.941	1
ENSMUSG00000028843	Sh3bgrl3	6	-0.280527	3.04465e-18	4.05182e-14	0.824	0.999
ENSMUSG00000031827	Cotl1	6	-0.342565	3.31489e-18	4.41146e-14	0.424	0.962
ENSMUSG00000060063	Alox5ap	6	-0.267932	3.35414e-18	4.46369e-14	0.751	0.988
ENSMUSG00000018965	Ywhah	6	0.576908	4.08559e-18	5.43711e-14	0.21	0.621
ENSMUSG00000028568	Btf3l4	6	-0.304574	4.18316e-18	5.56694e-14	0.112	0.445
ENSMUSG00000038811	Gngt2	6	-0.347912	4.56313e-18	6.07261e-14	0.488	0.935
ENSMUSG00000064363	mt-Nd4	6	0.856528	4.56535e-18	6.07557e-14	0.868	0.998
ENSMUSG00000030707	Coro1a	6	-0.261551	4.59169e-18	6.11062e-14	0.839	0.999
ENSMUSG00000050621	Rps27rt	6	-0.329495	6.15075e-18	8.18541e-14	0.522	0.99
ENSMUSG00000053012	Krcc1	6	-0.272489	9.87698e-18	1.31443e-13	0.137	0.472
ENSMUSG00000060376	Bckdha	6	-0.303955	1.15689e-17	1.53959e-13	0.083	0.393
ENSMUSG00000018585	Atox1	6	-0.268761	1.23944e-17	1.64945e-13	0.546	0.981
ENSMUSG00000073155	1810058I24Rik	6	0.314275	1.31822e-17	1.75429e-13	0.268	0.706
ENSMUSG00000026360	Rgs2	6	-0.291292	2.23886e-17	2.97947e-13	0.488	0.957
ENSMUSG00000056201	Cfl1	6	-0.293203	2.39579e-17	3.18831e-13	0.678	0.994
ENSMUSG00000022337	Emc2	6	-0.291831	2.7013e-17	3.59489e-13	0.102	0.411
ENSMUSG00000022403	St13	6	-0.265522	3.16762e-17	4.21546e-13	0.117	0.443
ENSMUSG00000064345	mt-Nd2	6	0.966001	3.37035e-17	4.48526e-13	0.8	0.964
ENSMUSG00000096199	Ptrhd1	6	-0.258812	5.06779e-17	6.74421e-13	0.063	0.359
ENSMUSG00000024829	Mrpl21	6	-0.294027	1.19005e-16	1.58372e-12	0.078	0.375
ENSMUSG00000064370	mt-Cytb	6	0.900592	2.10063e-16	2.79551e-12	0.883	0.998
ENSMUSG00000025903	Lypla1	6	-0.27914	2.50087e-16	3.32816e-12	0.107	0.419
ENSMUSG00000031584	Gsr	6	-0.291818	3.5185e-16	4.68242e-12	0.556	0.975
ENSMUSG00000031029	Eif3f	6	-0.301567	3.56895e-16	4.74956e-12	0.615	0.991
ENSMUSG00000078784	1810022K09Rik	6	-0.340569	3.7048e-16	4.93035e-12	0.054	0.323
ENSMUSG00000039221	Rpl22l1	6	-0.253603	4.00823e-16	5.33415e-12	0.473	0.965
ENSMUSG00000028478	Clta	6	-0.320608	7.21437e-16	9.60089e-12	0.527	0.98
ENSMUSG00000024158	Hagh	6	-0.282717	7.43938e-16	9.90033e-12	0.049	0.311
ENSMUSG00000022757	Tfg	6	-0.301252	7.87725e-16	1.04831e-11	0.068	0.345
ENSMUSG00000057113	Npm1	6	-0.288122	1.2542e-15	1.66909e-11	0.459	0.97
ENSMUSG00000078578	Ube2d3	6	-0.250143	3.70816e-15	4.93482e-11	0.473	0.967
ENSMUSG00000014075	Tctex1d2	6	-0.263597	6.46081e-15	8.59805e-11	0.083	0.349
ENSMUSG00000006699	Cdc42	6	-0.282781	9.45624e-15	1.25844e-10	0.576	0.987
ENSMUSG00000056501	Cebpb	6	-0.265861	3.29096e-14	4.37961e-10	0.683	0.977
ENSMUSG00000023982	Guca1a	6	-0.271746	5.55261e-14	7.38942e-10	0.034	0.278
ENSMUSG00000031613	Hpgd	6	-0.294851	1.48626e-13	1.97791e-09	0.132	0.438
ENSMUSG00000051184	Zfp524	6	-0.267301	2.62265e-13	3.49022e-09	0.044	0.276
ENSMUSG00000001525	Tubb5	6	0.385754	8.95864e-13	1.19222e-08	0.273	0.713
ENSMUSG00000092341	Malat1	6	0.885283	2.99718e-12	3.98865e-08	0.922	0.999
ENSMUSG00000073411	H2-D1	6	0.638277	8.15575e-12	1.08537e-07	0.917	0.997
ENSMUSG00000054717	Hmgb2	6	0.311901	8.20923e-12	1.09248e-07	0.42	0.944
ENSMUSG00000030760	Acer3	6	0.325734	4.29558e-11	5.71655e-07	0.21	0.53
ENSMUSG00000005413	Hmox1	6	0.449541	5.71901e-11	7.61085e-07	0.122	0.385
ENSMUSG00000020368	Canx	6	0.25869	2.49094e-10	3.31495e-06	0.254	0.598
ENSMUSG00000035781	R3hdm4	6	0.274157	4.84054e-10	6.44178e-06	0.21	0.521
ENSMUSG00000036599	Chst12	6	0.250921	1.38618e-09	1.84472e-05	0.166	0.418
ENSMUSG00000000078	Klf6	6	0.319414	3.60553e-09	4.79824e-05	0.234	0.54
ENSMUSG00000003484	Cyp4f18	6	0.273421	5.05195e-09	6.72314e-05	0.327	0.719
ENSMUSG00000061232	H2-K1	6	0.800246	6.27675e-09	8.3531e-05	0.727	0.95
ENSMUSG00000022365	Derl1	6	0.28611	7.08729e-09	9.43176e-05	0.263	0.577
ENSMUSG00000020432	Tcn2	6	0.252971	7.19606e-09	9.57652e-05	0.171	0.435
ENSMUSG00000040774	Cept1	6	0.302487	7.86534e-09	0.000104672	0.137	0.373
ENSMUSG00000004730	Adgre1	6	0.274167	1.15231e-08	0.00015335	0.239	0.564
ENSMUSG00000028530	Jak1	6	0.26139	1.19146e-08	0.000158559	0.18	0.441
ENSMUSG00000046908	Ltb4r1	6	0.275092	1.77251e-08	0.000235886	0.22	0.501
ENSMUSG00000020120	Plek	6	0.341157	2.02019e-08	0.000268846	0.22	0.503
ENSMUSG00000020458	Rtn4	6	0.308087	2.07688e-08	0.000276392	0.322	0.714
ENSMUSG00000021484	Lman2	6	0.282318	2.32894e-08	0.000309935	0.298	0.633
ENSMUSG00000062593	Lilrb4a	6	0.262265	2.39036e-08	0.000318109	0.351	0.759
ENSMUSG00000054823	Whsc1l1	6	0.256906	2.44362e-08	0.000325196	0.176	0.421
ENSMUSG00000032046	Abhd12	6	0.295107	2.77139e-08	0.000368817	0.185	0.443
ENSMUSG00000002897	Il17ra	6	0.406257	2.90728e-08	0.0003869	0.327	0.701
ENSMUSG00000038679	Trps1	6	0.285679	3.00105e-08	0.00039938	0.224	0.521
ENSMUSG00000049744	Arhgap15	6	0.274315	3.24053e-08	0.000431249	0.263	0.575
ENSMUSG00000033033	Calhm2	6	0.294584	3.55866e-08	0.000473586	0.2	0.48
ENSMUSG00000021190	Lgmn	6	0.412374	4.90842e-08	0.000653212	0.22	0.523
ENSMUSG00000029270	Fam69a	6	0.269123	5.7802e-08	0.000769229	0.234	0.495
ENSMUSG00000045658	Pid1	6	0.384659	9.55356e-08	0.00127139	0.341	0.737
ENSMUSG00000023175	Bsg	6	0.266294	1.18752e-07	0.00158036	0.341	0.727
ENSMUSG00000052212	Cd177	6	0.287256	1.19485e-07	0.0015901	0.161	0.404
ENSMUSG00000048897	Zfp710	6	0.263343	1.19945e-07	0.00159623	0.088	0.276
ENSMUSG00000064109	Hcst	6	0.284947	1.38525e-07	0.00184349	0.21	0.474
ENSMUSG00000052384	Nrros	6	0.261177	1.3967e-07	0.00185873	0.332	0.688
ENSMUSG00000028599	Tnfrsf1b	6	0.291302	1.60601e-07	0.00213727	0.263	0.581
ENSMUSG00000042737	Dpm3	6	0.284029	1.62966e-07	0.00216875	0.346	0.718
ENSMUSG00000030805	Stx4a	6	0.342991	2.14414e-07	0.00285343	0.166	0.409
ENSMUSG00000026223	Itm2c	6	0.254366	2.22771e-07	0.00296463	0.273	0.583
ENSMUSG00000025935	Tram1	6	0.251379	2.31872e-07	0.00308576	0.351	0.711
ENSMUSG00000024758	Rtn3	6	0.315929	3.03752e-07	0.00404233	0.249	0.526
ENSMUSG00000029860	Zyx	6	0.32683	3.05442e-07	0.00406483	0.42	0.837
ENSMUSG00000066406	Akap13	6	0.25055	3.78211e-07	0.00503323	0.361	0.765
ENSMUSG00000027522	Stx16	6	0.443579	4.76603e-07	0.00634263	0.224	0.49
ENSMUSG00000030096	Slc6a6	6	0.263818	6.62718e-07	0.00881945	0.156	0.368
ENSMUSG00000021427	Ssr1	6	0.286915	7.37096e-07	0.00980927	0.307	0.615
ENSMUSG00000032434	Cmtm6	6	0.267569	9.94983e-07	0.0132412	0.215	0.452
ENSMUSG00000029416	Slc15a4	6	0.256511	9.99391e-07	0.0132999	0.127	0.321
ENSMUSG00000031799	Tpm4	6	0.638696	1.00639e-06	0.013393	0.312	0.665
ENSMUSG00000061119	Prcp	6	0.250909	1.04299e-06	0.0138801	0.38	0.766
ENSMUSG00000027422	Rrbp1	6	0.285664	1.078e-06	0.0143461	0.327	0.659
ENSMUSG00000031232	Magt1	6	0.269838	1.16442e-06	0.0154961	0.161	0.373
ENSMUSG00000023973	Cnpy3	6	0.289957	1.73243e-06	0.0230552	0.215	0.471
ENSMUSG00000010095	Slc3a2	6	0.304098	1.96148e-06	0.0261033	0.205	0.428
ENSMUSG00000004207	Psap	6	0.682036	2.09792e-06	0.0279192	0.912	0.995
ENSMUSG00000030104	Edem1	6	0.285207	2.10055e-06	0.0279541	0.205	0.429
ENSMUSG00000067365	Tmem128	6	0.326606	2.1917e-06	0.0291671	0.229	0.472
ENSMUSG00000039361	Picalm	6	0.317843	2.19327e-06	0.0291881	0.2	0.424
ENSMUSG00000027009	Itga4	6	0.420666	2.1999e-06	0.0292763	0.322	0.642
ENSMUSG00000021665	Hexb	6	0.367973	2.48618e-06	0.0330861	0.337	0.686
ENSMUSG00000018583	G3bp1	6	0.255791	2.6942e-06	0.0358545	0.176	0.377
ENSMUSG00000023367	Tmem176a	6	0.337491	3.08689e-06	0.0410803	0.185	0.41
ENSMUSG00000032740	Ccdc88a	6	0.267575	3.2461e-06	0.043199	0.18	0.383
ENSMUSG00000020225	Tmbim4	6	0.336975	3.27475e-06	0.0435803	0.307	0.607
ENSMUSG00000024053	Emilin2	6	0.372941	3.34767e-06	0.0445508	0.346	0.727
ENSMUSG00000026656	Fcgr2b	6	0.370075	3.40978e-06	0.0453774	0.327	0.638
ENSMUSG00000032000	Birc3	6	0.293526	3.51229e-06	0.0467416	0.166	0.373
ENSMUSG00000025314	Ptprj	6	0.276141	3.84323e-06	0.0511457	0.102	0.275
ENSMUSG00000001418	Glmp	6	0.334811	3.99428e-06	0.0531559	0.254	0.496
ENSMUSG00000015474	Ppt2	6	0.321605	4.20382e-06	0.0559445	0.185	0.407
ENSMUSG00000033161	Atp1a1	6	0.367908	4.24035e-06	0.0564305	0.293	0.592
ENSMUSG00000026353	Ubxn4	6	0.264568	4.66813e-06	0.0621235	0.176	0.371
ENSMUSG00000018171	Vmp1	6	0.404795	4.82197e-06	0.0641708	0.185	0.39
ENSMUSG00000017002	Slpi	6	0.266683	5.32412e-06	0.0708533	0.351	0.642
ENSMUSG00000027598	Itch	6	0.277774	5.66722e-06	0.0754194	0.132	0.321
ENSMUSG00000059326	Csf2ra	6	0.359142	5.67488e-06	0.0755213	0.38	0.749
ENSMUSG00000027843	Ptpn22	6	0.31629	6.76013e-06	0.0899638	0.161	0.349
ENSMUSG00000006390	Elovl1	6	0.263493	7.44535e-06	0.0990827	0.18	0.387
ENSMUSG00000021577	Sdha	6	0.256174	8.25465e-06	0.109853	0.215	0.44
ENSMUSG00000033446	Lpar6	6	0.346611	8.5759e-06	0.114128	0.166	0.37
ENSMUSG00000040462	Os9	6	0.35325	1.0174e-05	0.135396	0.151	0.337
ENSMUSG00000037902	Sirpa	6	0.416608	1.1704e-05	0.155757	0.366	0.721
ENSMUSG00000056888	Glipr1	6	0.25363	1.21073e-05	0.161124	0.361	0.697
ENSMUSG00000022858	Tra2b	6	0.267246	1.22039e-05	0.16241	0.327	0.64
ENSMUSG00000026034	Clk1	6	0.445987	1.24131e-05	0.165194	0.249	0.483
ENSMUSG00000045730	Adrb2	6	0.280012	1.46861e-05	0.195443	0.151	0.333
ENSMUSG00000031996	Aplp2	6	0.325554	2.23354e-05	0.29724	0.205	0.418
ENSMUSG00000028809	Srrm1	6	0.287184	2.38281e-05	0.317105	0.22	0.42
ENSMUSG00000031229	Atrx	6	0.253461	2.94796e-05	0.392315	0.161	0.327
ENSMUSG00000000600	Krit1	6	0.320388	2.99556e-05	0.398649	0.166	0.354
ENSMUSG00000028657	Ppt1	6	0.385834	3.04649e-05	0.405427	0.361	0.705
ENSMUSG00000067212	H2-T23	6	0.386315	3.06654e-05	0.408095	0.278	0.544
ENSMUSG00000020048	Hsp90b1	6	0.392625	3.07076e-05	0.408657	0.332	0.646
ENSMUSG00000022175	Lrp10	6	0.268604	3.08444e-05	0.410477	0.229	0.448
ENSMUSG00000025810	Nrp1	6	0.257069	3.09391e-05	0.411737	0.146	0.318
ENSMUSG00000046079	Lrrc8d	6	0.274788	3.21804e-05	0.428257	0.107	0.254
ENSMUSG00000030795	Fus	6	0.313449	3.72051e-05	0.495125	0.278	0.537
ENSMUSG00000045962	Wnk1	6	0.259805	3.93144e-05	0.523196	0.151	0.317
ENSMUSG00000032554	Trf	6	0.376292	4.13474e-05	0.550251	0.298	0.595
ENSMUSG00000026469	Xpr1	6	0.40199	4.21114e-05	0.560419	0.151	0.33
ENSMUSG00000020994	Pnn	6	0.276861	4.30443e-05	0.572833	0.132	0.273
ENSMUSG00000038147	Cd84	6	0.357591	4.34561e-05	0.578314	0.249	0.49
ENSMUSG00000003420	Fcgrt	6	0.261348	4.59903e-05	0.612039	0.107	0.257
ENSMUSG00000019943	Atp2b1	6	0.356367	4.61007e-05	0.613508	0.366	0.716
ENSMUSG00000015947	Fcgr1	6	0.297076	4.72143e-05	0.628328	0.141	0.31
ENSMUSG00000028618	Tmem59	6	0.315913	4.80349e-05	0.639249	0.424	0.806
ENSMUSG00000041890	Git2	6	0.298088	5.44225e-05	0.724255	0.19	0.384
ENSMUSG00000048277	Syngr2	6	0.347459	5.50412e-05	0.732488	0.415	0.781
ENSMUSG00000022148	Fyb	6	0.25458	5.75841e-05	0.766329	0.468	0.863
ENSMUSG00000018476	Kdm6b	6	0.31991	5.83063e-05	0.77594	0.141	0.309
ENSMUSG00000001128	Cfp	6	0.259949	6.86472e-05	0.913557	0.273	0.513
ENSMUSG00000020644	Id2	6	0.411339	7.23615e-05	0.962986	0.298	0.55
ENSMUSG00000028248	Pnisr	6	0.314294	7.84722e-05	1	0.2	0.398
ENSMUSG00000003814	Calr	6	0.27593	8.55879e-05	1	0.41	0.778
ENSMUSG00000012535	Tnpo3	6	0.327214	9.18908e-05	1	0.171	0.336
ENSMUSG00000033499	Larp4b	6	0.264976	9.7523e-05	1	0.137	0.287
ENSMUSG00000024308	Tapbp	6	0.354062	0.00010608	1	0.346	0.663
ENSMUSG00000038538	Ubn2	6	0.327131	0.000107309	1	0.107	0.255
ENSMUSG00000040459	Arglu1	6	0.327547	0.000110506	1	0.176	0.344
ENSMUSG00000031532	Saraf	6	0.374654	0.000118176	1	0.176	0.348
ENSMUSG00000020571	Pdia6	6	0.418648	0.000118679	1	0.273	0.533
ENSMUSG00000005198	Polr2a	6	0.284573	0.000119321	1	0.146	0.295
ENSMUSG00000029810	Tmem176b	6	0.404148	0.000119546	1	0.307	0.591
ENSMUSG00000037260	Hgsnat	6	0.315229	0.000128565	1	0.21	0.408
ENSMUSG00000032570	Atp2c1	6	0.303608	0.000128892	1	0.151	0.293
ENSMUSG00000005142	Man2b1	6	0.478956	0.000135684	1	0.356	0.662
ENSMUSG00000058569	Tmed9	6	0.3982	0.000140904	1	0.356	0.686
ENSMUSG00000033004	Mycbp2	6	0.407127	0.000145807	1	0.234	0.449
ENSMUSG00000027677	Ttc14	6	0.281101	0.000146708	1	0.166	0.327
ENSMUSG00000049313	Sorl1	6	0.342589	0.000178926	1	0.21	0.407
ENSMUSG00000022973	Synj1	6	0.281528	0.000248749	1	0.146	0.294
ENSMUSG00000034659	Tmem109	6	0.317335	0.000248775	1	0.151	0.309
ENSMUSG00000042613	Pbxip1	6	0.385041	0.000250932	1	0.185	0.358
ENSMUSG00000029413	Naaa	6	0.345993	0.00027172	1	0.351	0.652
ENSMUSG00000008730	Hipk1	6	0.268591	0.000284923	1	0.156	0.3
ENSMUSG00000063511	Snrnp70	6	0.274042	0.000301059	1	0.171	0.318
ENSMUSG00000059479	B3gnt8	6	0.427932	0.000323279	1	0.18	0.341
ENSMUSG00000030413	Pglyrp1	6	0.404719	0.000344377	1	0.259	0.461
ENSMUSG00000027346	Gpcpd1	6	0.435704	0.00038618	1	0.195	0.371
ENSMUSG00000035227	Spcs2	6	0.380578	0.000387248	1	0.395	0.742
ENSMUSG00000036606	Plxnb2	6	0.334893	0.00039592	1	0.19	0.361
ENSMUSG00000007891	Ctsd	6	0.44608	0.000419386	1	0.327	0.6
ENSMUSG00000030403	Vasp	6	0.339012	0.000419883	1	0.288	0.541
ENSMUSG00000025016	Tm9sf3	6	0.346019	0.000437052	1	0.307	0.559
ENSMUSG00000034120	Srsf2	6	0.266864	0.000643914	1	0.38	0.715
ENSMUSG00000052310	Slc39a1	6	0.332794	0.00070225	1	0.132	0.258
ENSMUSG00000037649	H2-DMa	6	0.324475	0.000723712	1	0.463	0.836
ENSMUSG00000029817	Tra2a	6	0.279202	0.000724454	1	0.22	0.392
ENSMUSG00000020238	Ncln	6	0.295333	0.00073194	1	0.137	0.258
ENSMUSG00000032349	Elovl5	6	0.292966	0.000784435	1	0.146	0.279
ENSMUSG00000002885	Adgre5	6	0.281473	0.000833529	1	0.478	0.848
ENSMUSG00000021910	Nisch	6	0.267882	0.00098019	1	0.146	0.278
ENSMUSG00000023913	Pla2g7	6	0.445199	0.00104586	1	0.4	0.706
ENSMUSG00000035851	Ythdc1	6	0.267957	0.00105417	1	0.132	0.251
ENSMUSG00000025809	Itgb1	6	0.460137	0.00105955	1	0.263	0.466
ENSMUSG00000040249	Lrp1	6	0.525785	0.00108398	1	0.327	0.633
ENSMUSG00000073421	H2-Ab1	6	1.17549	0.00111638	1	0.337	0.281
ENSMUSG00000038608	Dock10	6	0.391076	0.00116917	1	0.239	0.421
ENSMUSG00000032580	Rbm5	6	0.266844	0.00120816	1	0.166	0.306
ENSMUSG00000027035	Cers6	6	0.281163	0.00123101	1	0.137	0.259
ENSMUSG00000028822	Tmem50a	6	0.326019	0.00130978	1	0.488	0.907
ENSMUSG00000034342	Cbl	6	0.429083	0.00137574	1	0.254	0.457
ENSMUSG00000003402	Prkcsh	6	0.285529	0.00140633	1	0.146	0.278
ENSMUSG00000037321	Tap1	6	0.416135	0.00141239	1	0.215	0.392
ENSMUSG00000042759	Apobr	6	0.356751	0.00146302	1	0.137	0.262
ENSMUSG00000004665	Cnn2	6	0.336443	0.00161801	1	0.444	0.836
ENSMUSG00000052331	Ankrd44	6	0.407172	0.00173048	1	0.254	0.442
ENSMUSG00000022453	Naga	6	0.282482	0.00175087	1	0.176	0.311
ENSMUSG00000019087	Atp6ap1	6	0.530723	0.00175094	1	0.356	0.66
ENSMUSG00000023027	Atf1	6	0.258192	0.00175103	1	0.185	0.316
ENSMUSG00000028064	Sema4a	6	0.303213	0.0018966	1	0.205	0.349
ENSMUSG00000036908	Unc93b1	6	0.305581	0.00192109	1	0.498	0.894
ENSMUSG00000017721	Pigt	6	0.323764	0.00202933	1	0.205	0.353
ENSMUSG00000016256	Ctsz	6	0.270506	0.00211163	1	0.517	0.917
ENSMUSG00000003038	Hmgn2	6	0.562275	0.00213528	1	0.137	0.265
ENSMUSG00000025366	Esyt1	6	0.388061	0.00219707	1	0.234	0.411
ENSMUSG00000029422	Rsrc2	6	0.421215	0.00220889	1	0.234	0.4
ENSMUSG00000001281	Itgb7	6	0.436975	0.0024318	1	0.41	0.726
ENSMUSG00000074212	Dnajb14	6	0.423262	0.00260149	1	0.263	0.464
ENSMUSG00000040809	Chil3	6	0.570554	0.00329522	1	0.668	0.906
ENSMUSG00000031304	Il2rg	6	0.277797	0.00338965	1	0.166	0.3
ENSMUSG00000039899	Fgl2	6	0.372864	0.0034604	1	0.18	0.322
ENSMUSG00000032754	Slc8b1	6	0.265808	0.00382597	1	0.151	0.27
ENSMUSG00000000290	Itgb2	6	0.326807	0.00383088	1	0.463	0.837
ENSMUSG00000031770	Herpud1	6	0.406015	0.00389026	1	0.229	0.39
ENSMUSG00000021948	Prkcd	6	0.501594	0.00390754	1	0.429	0.789
ENSMUSG00000026202	Tuba4a	6	0.464881	0.0040806	1	0.151	0.282
ENSMUSG00000027368	Dusp2	6	0.327451	0.00415794	1	0.161	0.283
ENSMUSG00000079547	H2-DMb1	6	0.459502	0.00502388	1	0.298	0.497
ENSMUSG00000024339	Tap2	6	0.340007	0.0051073	1	0.141	0.252
ENSMUSG00000027763	Mbnl1	6	0.402216	0.00565657	1	0.459	0.837
ENSMUSG00000022443	Myh9	6	0.374517	0.00617132	1	0.229	0.387
ENSMUSG00000032050	Rdx	6	0.288615	0.0063961	1	0.21	0.348
ENSMUSG00000036622	Atp13a2	6	0.361586	0.00661294	1	0.18	0.299
ENSMUSG00000029823	Luc7l2	6	0.44046	0.00707053	1	0.351	0.585
ENSMUSG00000026395	Ptprc	6	0.614372	0.00840249	1	0.649	0.948
ENSMUSG00000004709	Cd244	6	0.544042	0.00847633	1	0.312	0.555
ENSMUSG00000037266	Rsrp1	6	0.401672	0.0087637	1	0.502	0.881
ENSMUSG00000031494	Cd209a	7	2.19452	0	0	0.815	0.037
ENSMUSG00000025163	Cd7	7	1.28448	5.28714e-199	7.03613e-195	0.355	0.01
ENSMUSG00000030165	Klrd1	7	0.980745	1.19102e-126	1.58501e-122	0.339	0.017
ENSMUSG00000033427	Upb1	7	0.43263	1.34876e-122	1.79494e-118	0.323	0.016
ENSMUSG00000030149	Klrk1	7	0.551396	5.20649e-82	6.9288e-78	0.371	0.034
ENSMUSG00000039783	Kmo	7	0.402574	1.92869e-66	2.5667e-62	0.306	0.028
ENSMUSG00000042817	Flt3	7	0.655463	3.55664e-65	4.73318e-61	0.597	0.109
ENSMUSG00000038179	Slamf7	7	0.444483	6.78848e-63	9.03411e-59	0.387	0.047
ENSMUSG00000040809	Chil3	7	-2.69684	1.20651e-50	1.60562e-46	0.516	0.906
ENSMUSG00000024953	Prdx5	7	-0.909331	1.59547e-49	2.12325e-45	0.944	0.976
ENSMUSG00000050708	Ftl1	7	-0.514319	9.26742e-49	1.23331e-44	1	0.999
ENSMUSG00000075705	Msrb1	7	-0.81499	1.16544e-47	1.55097e-43	0.944	0.979
ENSMUSG00000019872	Smpdl3a	7	-1.03069	2.01159e-47	2.67702e-43	0.774	0.954
ENSMUSG00000008540	Mgst1	7	-1.20155	9.33134e-46	1.24181e-41	0.516	0.924
ENSMUSG00000040236	Trappc5	7	0.794546	2.01648e-43	2.68353e-39	0.815	0.328
ENSMUSG00000056501	Cebpb	7	-1.08339	2.35372e-43	3.13232e-39	0.758	0.973
ENSMUSG00000025283	Sat1	7	-0.995706	2.89031e-42	3.84642e-38	0.952	0.985
ENSMUSG00000015937	H2afy	7	0.651493	7.17155e-41	9.54389e-37	0.992	0.865
ENSMUSG00000073412	Lst1	7	-0.831082	1.19946e-40	1.59624e-36	0.944	0.973
ENSMUSG00000003429	Rps11	7	0.33796	1.82947e-40	2.43466e-36	1	0.995
ENSMUSG00000031584	Gsr	7	-0.757832	3.43484e-37	4.57109e-33	0.879	0.964
ENSMUSG00000069516	Lyz2	7	-0.641782	7.64279e-36	1.0171e-31	1	1
ENSMUSG00000058715	Fcer1g	7	-0.363908	2.04236e-35	2.71797e-31	1	0.992
ENSMUSG00000023913	Pla2g7	7	-1.09562	3.04098e-33	4.04693e-29	0.121	0.708
ENSMUSG00000089665	Fcor	7	0.463376	4.8428e-33	6.4448e-29	0.444	0.107
ENSMUSG00000035000	Dpp4	7	0.345642	6.01151e-33	8.00011e-29	0.347	0.066
ENSMUSG00000075269	Bex6	7	0.336149	3.79261e-32	5.04721e-28	0.315	0.058
ENSMUSG00000031722	Hp	7	-0.913746	5.02299e-32	6.68459e-28	0.75	0.936
ENSMUSG00000024610	Cd74	7	1.31678	2.73294e-31	3.637e-27	0.911	0.605
ENSMUSG00000074677	Sirpb1c	7	-0.778019	3.1799e-29	4.23182e-25	0.685	0.93
ENSMUSG00000000318	Clec10a	7	0.533124	9.81504e-29	1.30619e-24	0.476	0.134
ENSMUSG00000030579	Tyrobp	7	-0.276277	1.62617e-27	2.16411e-23	1	0.996
ENSMUSG00000006362	Cbfa2t3	7	0.573364	1.79754e-27	2.39217e-23	0.726	0.303
ENSMUSG00000079547	H2-DMb1	7	0.81454	2.39514e-27	3.18745e-23	0.847	0.485
ENSMUSG00000002985	Apoe	7	-1.52147	4.68198e-27	6.23078e-23	0.621	0.857
ENSMUSG00000037649	H2-DMa	7	0.677021	4.72004e-27	6.28143e-23	0.968	0.823
ENSMUSG00000001270	Ckb	7	0.694166	2.33608e-26	3.10886e-22	0.669	0.295
ENSMUSG00000022108	Itm2b	7	-0.36997	1.36138e-25	1.81173e-21	1	0.993
ENSMUSG00000059498	Fcgr3	7	-0.704561	2.07361e-25	2.75956e-21	0.613	0.882
ENSMUSG00000000861	Bcl11a	7	0.605392	2.44442e-25	3.25304e-21	0.581	0.206
ENSMUSG00000068220	Lgals1	7	0.712215	3.4877e-25	4.64143e-21	0.952	0.891
ENSMUSG00000003420	Fcgrt	7	0.524944	3.8083e-23	5.06809e-19	0.621	0.246
ENSMUSG00000042541	Shfm1	7	-0.356078	3.66854e-22	4.88209e-18	1	0.984
ENSMUSG00000030187	Klra2	7	-0.688884	5.44197e-22	7.24217e-18	0.363	0.719
ENSMUSG00000038811	Gngt2	7	-0.840824	8.5622e-22	1.13946e-17	0.798	0.924
ENSMUSG00000044533	Rps2	7	0.277717	1.67504e-21	2.22914e-17	1	0.989
ENSMUSG00000060586	H2-Eb1	7	1.45808	1.94126e-21	2.58343e-17	0.46	0.154
ENSMUSG00000029322	Plac8	7	-0.538735	2.21054e-21	2.94178e-17	1	0.997
ENSMUSG00000030147	Clec4b1	7	0.465911	4.19011e-21	5.57619e-17	0.411	0.128
ENSMUSG00000025794	Rpl14	7	0.267385	5.82773e-21	7.75554e-17	1	0.991
ENSMUSG00000022265	Ank	7	0.255653	8.27367e-21	1.10106e-16	0.339	0.088
ENSMUSG00000060036	Rpl3	7	0.289754	1.58484e-20	2.1091e-16	1	0.989
ENSMUSG00000036478	Btg1	7	-0.485096	3.10511e-20	4.13228e-16	0.952	0.968
ENSMUSG00000001281	Itgb7	7	0.459958	3.88927e-20	5.17584e-16	0.952	0.713
ENSMUSG00000031838	Ifi30	7	0.446815	5.96356e-20	7.93631e-16	0.992	0.929
ENSMUSG00000032518	Rpsa	7	0.255051	9.88808e-20	1.31591e-15	1	0.994
ENSMUSG00000021356	Irf4	7	0.254706	1.23725e-19	1.64653e-15	0.282	0.068
ENSMUSG00000031146	Plp2	7	0.534611	1.46784e-19	1.95339e-15	0.831	0.503
ENSMUSG00000017002	Slpi	7	-1.06425	2.28625e-19	3.04254e-15	0.306	0.64
ENSMUSG00000032399	Rpl4	7	0.256599	2.42983e-19	3.23362e-15	1	0.99
ENSMUSG00000026833	Olfm1	7	0.385394	9.19448e-19	1.2236e-14	0.476	0.167
ENSMUSG00000030154	Klrb1f	7	0.324333	1.25447e-18	1.66944e-14	0.331	0.094
ENSMUSG00000006589	Aprt	7	-0.581872	1.54479e-18	2.0558e-14	0.734	0.851
ENSMUSG00000057191	AB124611	7	-0.507987	2.37989e-18	3.16716e-14	0.782	0.882
ENSMUSG00000039208	Metrnl	7	-0.597416	4.43477e-18	5.9018e-14	0.5	0.772
ENSMUSG00000038900	Rpl12	7	0.28404	8.67764e-18	1.15482e-13	1	0.977
ENSMUSG00000030189	Ybx3	7	0.408115	1.81411e-17	2.41422e-13	0.484	0.19
ENSMUSG00000036111	Lmo1	7	0.386709	2.82672e-17	3.7618e-13	0.452	0.17
ENSMUSG00000035960	Apex1	7	0.272987	3.92543e-17	5.22396e-13	0.411	0.135
ENSMUSG00000015355	Cd48	7	0.449451	4.16249e-17	5.53944e-13	0.984	0.854
ENSMUSG00000006519	Cyba	7	-0.321651	4.33437e-17	5.76818e-13	0.992	0.991
ENSMUSG00000026728	Vim	7	0.428385	1.06168e-16	1.41289e-12	0.992	0.979
ENSMUSG00000049086	Bmyc	7	0.454505	1.48705e-16	1.97897e-12	0.718	0.383
ENSMUSG00000053063	Clec12a	7	-0.550971	1.58693e-16	2.11189e-12	0.573	0.808
ENSMUSG00000078783	Gm9733	7	-0.590902	3.1022e-16	4.1284e-12	0.306	0.648
ENSMUSG00000036594	H2-Aa	7	1.43473	3.82368e-16	5.08856e-12	0.54	0.257
ENSMUSG00000078780	Gm5150	7	-0.586456	5.75939e-16	7.6646e-12	0.242	0.568
ENSMUSG00000045658	Pid1	7	0.459454	6.39103e-16	8.50519e-12	0.952	0.721
ENSMUSG00000073421	H2-Ab1	7	1.27895	6.44384e-16	8.57547e-12	0.573	0.277
ENSMUSG00000043832	Clec4a3	7	-0.512396	6.88187e-16	9.15839e-12	0.766	0.912
ENSMUSG00000018821	Avpi1	7	0.270028	8.54263e-16	1.13685e-11	0.339	0.106
ENSMUSG00000025044	Msr1	7	-0.52772	1.15478e-15	1.53678e-11	0.04	0.396
ENSMUSG00000021270	Hsp90aa1	7	0.394808	1.51155e-15	2.01157e-11	0.839	0.51
ENSMUSG00000046865	Fbl	7	0.385911	1.97331e-15	2.62607e-11	0.847	0.561
ENSMUSG00000028163	Nfkb1	7	0.476032	2.42364e-15	3.22538e-11	0.863	0.63
ENSMUSG00000018819	Lsp1	7	0.305424	7.17115e-15	9.54336e-11	1	0.979
ENSMUSG00000048277	Syngr2	7	0.454467	8.18392e-15	1.08912e-10	0.911	0.768
ENSMUSG00000021939	Ctsb	7	-0.417724	9.53166e-15	1.26847e-10	0.968	0.961
ENSMUSG00000015932	Dstn	7	-0.476228	1.12732e-14	1.50024e-10	0.532	0.742
ENSMUSG00000006360	Crip1	7	0.344887	1.20528e-14	1.60398e-10	1	0.996
ENSMUSG00000040751	Lat2	7	0.408004	1.44379e-14	1.9214e-10	0.774	0.472
ENSMUSG00000046245	Pilra	7	-0.565249	1.9025e-14	2.53184e-10	0.097	0.438
ENSMUSG00000017144	Rnd3	7	0.378949	4.61988e-14	6.14814e-10	0.516	0.231
ENSMUSG00000054717	Hmgb2	7	-0.430075	5.53858e-14	7.37074e-10	0.887	0.929
ENSMUSG00000026526	Fh1	7	0.375588	5.97112e-14	7.94636e-10	0.605	0.293
ENSMUSG00000038642	Ctss	7	-0.283018	6.25682e-14	8.32658e-10	0.992	0.99
ENSMUSG00000058624	Gda	7	-0.551137	6.34129e-14	8.43898e-10	0.355	0.672
ENSMUSG00000057113	Npm1	7	0.307718	7.65633e-14	1.0189e-09	0.984	0.955
ENSMUSG00000005800	Mmp8	7	-0.603012	9.95148e-14	1.32434e-09	0.105	0.436
ENSMUSG00000060703	Cd302	7	-0.484245	1.7452e-13	2.32252e-09	0.54	0.749
ENSMUSG00000072596	Ear2	7	-0.927666	2.05198e-13	2.73078e-09	0.194	0.518
ENSMUSG00000026238	Ptma	7	0.302865	2.17094e-13	2.88909e-09	1	0.983
ENSMUSG00000028420	Tmem38b	7	-0.477789	3.10698e-13	4.13477e-09	0.25	0.559
ENSMUSG00000030413	Pglyrp1	7	-0.829493	3.76613e-13	5.01197e-09	0.161	0.46
ENSMUSG00000048163	Selplg	7	0.346319	4.11175e-13	5.47192e-09	0.96	0.898
ENSMUSG00000030148	Clec4a2	7	-0.495908	7.15286e-13	9.51903e-09	0.645	0.802
ENSMUSG00000000278	Scpep1	7	0.353077	7.94386e-13	1.05717e-08	0.661	0.354
ENSMUSG00000051212	Gpr183	7	0.350489	8.41158e-13	1.11941e-08	0.411	0.168
ENSMUSG00000054766	Set	7	0.383387	8.41187e-13	1.11945e-08	0.871	0.625
ENSMUSG00000095028	Sirpb1b	7	-0.449017	8.82627e-13	1.1746e-08	0.444	0.697
ENSMUSG00000031447	Lamp1	7	-0.31178	1.56912e-12	2.08819e-08	0.944	0.968
ENSMUSG00000024164	C3	7	-0.515352	1.72015e-12	2.28918e-08	0.29	0.579
ENSMUSG00000018446	C1qbp	7	0.353907	2.11345e-12	2.81258e-08	0.613	0.32
ENSMUSG00000000594	Gm2a	7	0.363259	2.35624e-12	3.13569e-08	1	0.958
ENSMUSG00000026385	Dbi	7	-0.345588	2.60642e-12	3.46863e-08	0.919	0.951
ENSMUSG00000025503	Taldo1	7	-0.259856	2.7807e-12	3.70056e-08	0.984	0.975
ENSMUSG00000022048	Dpysl2	7	0.370935	3.22223e-12	4.28815e-08	0.589	0.309
ENSMUSG00000022205	Sub1	7	0.258778	3.2525e-12	4.32843e-08	1	0.97
ENSMUSG00000060802	B2m	7	-0.253125	6.33131e-12	8.4257e-08	1	0.998
ENSMUSG00000031402	Mpp1	7	-0.47971	6.51138e-12	8.66535e-08	0.395	0.63
ENSMUSG00000028599	Tnfrsf1b	7	-0.490496	6.61049e-12	8.79724e-08	0.306	0.576
ENSMUSG00000052681	Rap1b	7	-0.344846	1.40796e-11	1.87371e-07	0.927	0.955
ENSMUSG00000026177	Slc11a1	7	-0.428169	1.57928e-11	2.10171e-07	0.089	0.39
ENSMUSG00000031097	Tnni2	7	0.278801	1.77383e-11	2.36061e-07	0.266	0.088
ENSMUSG00000023015	Racgap1	7	0.250688	1.93933e-11	2.58087e-07	0.46	0.201
ENSMUSG00000030830	Itgal	7	-0.565209	2.33373e-11	3.10573e-07	0.331	0.59
ENSMUSG00000018965	Ywhah	7	0.270261	2.41972e-11	3.22017e-07	0.823	0.606
ENSMUSG00000071644	Eef1g	7	0.316636	5.67961e-11	7.55843e-07	0.96	0.873
ENSMUSG00000022453	Naga	7	0.349028	7.29851e-11	9.71286e-07	0.573	0.303
ENSMUSG00000035711	Dok3	7	-0.3929	8.93606e-11	1.18921e-06	0.508	0.711
ENSMUSG00000030126	Tmcc1	7	-0.461946	9.98403e-11	1.32867e-06	0.589	0.796
ENSMUSG00000024679	Ms4a6d	7	-0.535298	1.00649e-10	1.33943e-06	0.298	0.541
ENSMUSG00000029810	Tmem176b	7	0.495974	1.06873e-10	1.42227e-06	0.798	0.579
ENSMUSG00000053819	Camk2d	7	-0.450221	1.22033e-10	1.62401e-06	0.355	0.586
ENSMUSG00000048442	Smim5	7	0.272327	1.25275e-10	1.66715e-06	0.419	0.182
ENSMUSG00000058135	Gstm1	7	-0.414304	1.54562e-10	2.05691e-06	0.427	0.662
ENSMUSG00000074622	Mafb	7	-0.52084	1.6083e-10	2.14032e-06	0.024	0.286
ENSMUSG00000052212	Cd177	7	-0.514146	1.8643e-10	2.48102e-06	0.137	0.402
ENSMUSG00000024885	Aldh3b1	7	-0.403615	1.87997e-10	2.50186e-06	0.145	0.411
ENSMUSG00000026458	Ppfia4	7	0.361292	2.43505e-10	3.24057e-06	0.79	0.508
ENSMUSG00000022587	Ly6e	7	-0.303406	2.6429e-10	3.51717e-06	0.992	0.993
ENSMUSG00000058799	Nap1l1	7	0.306676	2.95183e-10	3.92829e-06	0.855	0.67
ENSMUSG00000028874	Fgr	7	-0.394801	3.04044e-10	4.04622e-06	0.589	0.751
ENSMUSG00000024013	Fgd2	7	0.321316	3.15414e-10	4.19753e-06	0.427	0.199
ENSMUSG00000048058	Ldlrad3	7	-0.406361	3.97235e-10	5.2864e-06	0.202	0.462
ENSMUSG00000041959	S100a10	7	0.355116	4.55288e-10	6.05897e-06	0.944	0.924
ENSMUSG00000076441	Ass1	7	0.261685	5.99014e-10	7.97167e-06	0.379	0.167
ENSMUSG00000021115	Vrk1	7	0.355645	6.83893e-10	9.10125e-06	0.766	0.511
ENSMUSG00000046718	Bst2	7	0.609256	6.90427e-10	9.1882e-06	0.79	0.582
ENSMUSG00000037337	Map4k1	7	0.312194	7.64352e-10	1.0172e-05	0.427	0.199
ENSMUSG00000049037	Clec4a1	7	-0.362412	9.07831e-10	1.20814e-05	0.815	0.889
ENSMUSG00000026688	Mgst3	7	0.304115	9.77259e-10	1.30054e-05	0.508	0.273
ENSMUSG00000098557	Kctd12	7	0.317988	1.01386e-09	1.34925e-05	0.669	0.383
ENSMUSG00000005413	Hmox1	7	-0.470243	1.04211e-09	1.38684e-05	0.121	0.382
ENSMUSG00000027523	Gnas	7	0.277185	1.18365e-09	1.5752e-05	0.976	0.952
ENSMUSG00000041754	Trem3	7	-0.417457	1.41027e-09	1.87679e-05	0.056	0.308
ENSMUSG00000030717	Nupr1	7	-0.42527	1.62259e-09	2.15935e-05	0.516	0.689
ENSMUSG00000024730	Ms4a8a	7	-0.396555	1.62432e-09	2.16165e-05	0.29	0.53
ENSMUSG00000046805	Mpeg1	7	-0.33781	1.67236e-09	2.22558e-05	0.855	0.925
ENSMUSG00000038147	Cd84	7	-0.420672	2.02335e-09	2.69268e-05	0.25	0.487
ENSMUSG00000021361	Tmem14c	7	-0.330231	2.13682e-09	2.84368e-05	0.758	0.844
ENSMUSG00000020009	Ifngr1	7	-0.377984	2.19252e-09	2.91781e-05	0.919	0.933
ENSMUSG00000001128	Cfp	7	0.429401	2.20674e-09	2.93672e-05	0.71	0.503
ENSMUSG00000042694	Obfc1	7	0.274196	2.52893e-09	3.3655e-05	0.46	0.228
ENSMUSG00000018381	Abi3	7	-0.423102	2.83139e-09	3.76801e-05	0.435	0.641
ENSMUSG00000022528	Hes1	7	-0.53536	2.91258e-09	3.87606e-05	0.024	0.262
ENSMUSG00000022876	Samsn1	7	-0.394517	3.83482e-09	5.10338e-05	0.508	0.701
ENSMUSG00000029247	Paics	7	0.250814	4.13618e-09	5.50442e-05	0.548	0.287
ENSMUSG00000015745	Plekho1	7	0.28606	4.28429e-09	5.70153e-05	0.605	0.347
ENSMUSG00000037966	Ninj1	7	-0.405694	4.34604e-09	5.78371e-05	0.282	0.516
ENSMUSG00000071715	Ncf4	7	-0.364273	4.77707e-09	6.35733e-05	0.581	0.749
ENSMUSG00000023367	Tmem176a	7	0.363689	6.4956e-09	8.64435e-05	0.669	0.399
ENSMUSG00000023992	Trem2	7	-0.429629	6.74822e-09	8.98053e-05	0.137	0.382
ENSMUSG00000070858	Gm1673	7	-0.409956	7.02375e-09	9.34721e-05	0.097	0.333
ENSMUSG00000030876	Mettl9	7	-0.366921	7.15167e-09	9.51745e-05	0.524	0.676
ENSMUSG00000004207	Psap	7	-0.25971	7.28698e-09	9.69751e-05	0.992	0.993
ENSMUSG00000066682	Pilrb2	7	-0.360214	9.16646e-09	0.000121987	0.065	0.294
ENSMUSG00000019960	Dusp6	7	-0.404125	9.41698e-09	0.000125321	0.379	0.577
ENSMUSG00000019122	Ccl9	7	0.299851	9.46729e-09	0.000125991	0.927	0.942
ENSMUSG00000032436	Cmtm7	7	-0.337377	1.01445e-08	0.000135002	0.79	0.851
ENSMUSG00000023944	Hsp90ab1	7	0.265918	1.0472e-08	0.000139361	0.968	0.93
ENSMUSG00000005054	Cstb	7	-0.35708	1.07771e-08	0.000143422	0.766	0.827
ENSMUSG00000021614	Vcan	7	-0.36567	1.2226e-08	0.000162704	0.048	0.284
ENSMUSG00000026687	Aldh9a1	7	0.266256	1.56583e-08	0.000208381	0.476	0.25
ENSMUSG00000051682	Treml4	7	-0.424958	1.65738e-08	0.000220565	0.04	0.262
ENSMUSG00000019528	Gyg	7	-0.364198	1.65817e-08	0.00022067	0.653	0.759
ENSMUSG00000022148	Fyb	7	-0.35918	2.38548e-08	0.000317459	0.798	0.853
ENSMUSG00000030102	Itpr1	7	0.277181	3.45019e-08	0.000459151	0.371	0.175
ENSMUSG00000026547	Tagln2	7	0.335661	3.46358e-08	0.000460933	0.944	0.893
ENSMUSG00000078763	Slfn1	7	-0.416317	3.86942e-08	0.000514942	0.266	0.481
ENSMUSG00000040249	Lrp1	7	-0.367992	4.11249e-08	0.00054729	0.444	0.627
ENSMUSG00000028497	Hacd4	7	-0.344672	4.42058e-08	0.000588291	0.468	0.647
ENSMUSG00000019961	Tmpo	7	-0.348675	4.54616e-08	0.000605003	0.645	0.744
ENSMUSG00000027506	Tpd52	7	-0.264105	5.2446e-08	0.000697951	0.919	0.93
ENSMUSG00000040699	Limd2	7	0.272398	5.47795e-08	0.000729005	0.96	0.855
ENSMUSG00000028603	Scp2	7	-0.277042	8.40117e-08	0.00111803	0.831	0.889
ENSMUSG00000068798	Rap1a	7	-0.282279	9.1162e-08	0.00121318	0.968	0.933
ENSMUSG00000018927	Ccl6	7	-0.290029	9.65829e-08	0.00128533	0.984	0.976
ENSMUSG00000042129	Rassf4	7	0.270007	1.24757e-07	0.00166026	0.887	0.695
ENSMUSG00000031444	F10	7	-0.379176	1.26016e-07	0.00167702	0.371	0.554
ENSMUSG00000024621	Csf1r	7	-0.353282	1.27218e-07	0.00169302	0.774	0.874
ENSMUSG00000031367	Ap1s2	7	-0.31185	1.31202e-07	0.00174604	0.694	0.804
ENSMUSG00000079017	Ifi27l2a	7	-0.424913	1.76756e-07	0.00235227	0.911	0.946
ENSMUSG00000078812	Eif5a	7	0.253691	1.78948e-07	0.00238143	0.976	0.916
ENSMUSG00000044583	Tlr7	7	-0.33364	1.86355e-07	0.00248002	0.153	0.382
ENSMUSG00000015340	Cybb	7	-0.253583	1.89194e-07	0.00251779	0.919	0.963
ENSMUSG00000047260	Emc6	7	0.267278	1.89931e-07	0.0025276	0.774	0.517
ENSMUSG00000026365	Cfh	7	0.254577	2.21879e-07	0.00295276	0.427	0.223
ENSMUSG00000026879	Gsn	7	0.288218	2.25165e-07	0.00299649	0.685	0.468
ENSMUSG00000040613	Apobec1	7	-0.326934	2.56028e-07	0.00340722	0.315	0.506
ENSMUSG00000004730	Adgre1	7	-0.321353	3.39547e-07	0.0045187	0.355	0.558
ENSMUSG00000020476	Dbnl	7	0.269623	3.40891e-07	0.00453658	0.782	0.595
ENSMUSG00000029484	Anxa3	7	-0.334519	4.24976e-07	0.00565558	0.121	0.319
ENSMUSG00000075706	Gpx4	7	-0.252765	5.07881e-07	0.00675888	0.952	0.949
ENSMUSG00000069792	Wfdc17	7	-0.298287	5.09697e-07	0.00678305	0.968	0.975
ENSMUSG00000028367	Txn1	7	-0.27679	5.50545e-07	0.00732665	0.863	0.915
ENSMUSG00000035004	Igsf6	7	-0.307152	5.81868e-07	0.0077435	0.742	0.836
ENSMUSG00000029455	Aldh2	7	-0.276871	6.41219e-07	0.00853334	0.863	0.891
ENSMUSG00000032915	Adgre4	7	-0.422652	6.90421e-07	0.00918812	0.161	0.363
ENSMUSG00000020681	Ace	7	-0.479765	7.81503e-07	0.0104002	0.113	0.306
ENSMUSG00000005803	Sqrdl	7	-0.301691	8.05296e-07	0.0107169	0.298	0.48
ENSMUSG00000030122	Ptms	7	0.37615	8.68237e-07	0.0115545	0.524	0.339
ENSMUSG00000030538	Cib1	7	-0.303252	1.00453e-06	0.0133683	0.532	0.689
ENSMUSG00000021281	Tnfaip2	7	-0.351013	1.06376e-06	0.0141565	0.306	0.497
ENSMUSG00000030142	Clec4e	7	-0.368371	1.08646e-06	0.0144586	0.161	0.354
ENSMUSG00000021384	Susd3	7	-0.301288	1.25751e-06	0.0167349	0.532	0.667
ENSMUSG00000073489	Ifi204	7	-0.393058	1.27658e-06	0.0169888	0.524	0.682
ENSMUSG00000049091	Sephs2	7	-0.303441	1.28445e-06	0.0170935	0.5	0.603
ENSMUSG00000046314	Stxbp6	7	0.268304	1.52185e-06	0.0202527	0.685	0.502
ENSMUSG00000028859	Csf3r	7	-0.308329	1.56739e-06	0.0208588	0.194	0.374
ENSMUSG00000046223	Plaur	7	-0.30974	1.57182e-06	0.0209178	0.476	0.634
ENSMUSG00000062593	Lilrb4a	7	-0.321949	1.65076e-06	0.0219683	0.653	0.749
ENSMUSG00000021880	Rnase6	7	0.276016	1.82033e-06	0.024225	0.863	0.681
ENSMUSG00000022564	Grina	7	-0.302442	1.89504e-06	0.0252192	0.21	0.396
ENSMUSG00000025779	Ly96	7	-0.30007	2.06438e-06	0.0274728	0.234	0.415
ENSMUSG00000029082	Bst1	7	-0.283119	2.33908e-06	0.0311285	0.081	0.254
ENSMUSG00000024011	Pi16	7	-0.285845	2.81204e-06	0.0374226	0.258	0.453
ENSMUSG00000066684	Pilrb1	7	-0.276115	3.96619e-06	0.0527821	0.113	0.298
ENSMUSG00000030703	Gdpd3	7	-0.347136	4.50118e-06	0.0599017	0.298	0.465
ENSMUSG00000026656	Fcgr2b	7	-0.361267	5.1975e-06	0.0691683	0.476	0.632
ENSMUSG00000028961	Pgd	7	-0.301434	5.23826e-06	0.0697108	0.613	0.665
ENSMUSG00000007891	Ctsd	7	-0.34554	5.61187e-06	0.0746828	0.46	0.594
ENSMUSG00000059325	Hopx	7	-0.278817	6.24577e-06	0.0831187	0.145	0.325
ENSMUSG00000021069	Pygl	7	-0.297835	7.99966e-06	0.10646	0.274	0.434
ENSMUSG00000026193	Fn1	7	-0.40429	8.07673e-06	0.107485	0.831	0.82
ENSMUSG00000056749	Nfil3	7	-0.287079	8.74348e-06	0.116358	0.153	0.33
ENSMUSG00000023939	Mrpl14	7	-0.28869	1.01206e-05	0.134685	0.452	0.551
ENSMUSG00000044408	Sptssa	7	0.266369	1.07376e-05	0.142896	0.823	0.651
ENSMUSG00000051177	Plcb1	7	-0.26256	1.16732e-05	0.155347	0.121	0.292
ENSMUSG00000033777	Tlr13	7	-0.265634	1.33498e-05	0.177659	0.113	0.274
ENSMUSG00000026107	Nabp1	7	-0.33847	1.44725e-05	0.1926	0.419	0.546
ENSMUSG00000020077	Srgn	7	-0.255321	1.54488e-05	0.205593	0.903	0.933
ENSMUSG00000079659	Tmem243	7	-0.292292	2.05264e-05	0.273166	0.444	0.573
ENSMUSG00000049313	Sorl1	7	-0.292865	2.85976e-05	0.380577	0.25	0.404
ENSMUSG00000040466	Blvrb	7	-0.25844	3.01523e-05	0.401267	0.202	0.382
ENSMUSG00000024397	Aif1	7	-0.443417	3.27571e-05	0.435932	0.395	0.517
ENSMUSG00000027540	Ptpn1	7	-0.266124	3.76269e-05	0.500739	0.661	0.725
ENSMUSG00000028494	Plin2	7	-0.266581	3.89086e-05	0.517796	0.476	0.571
ENSMUSG00000039195	1110008P14Rik	7	-0.273428	4.09371e-05	0.544791	0.306	0.446
ENSMUSG00000030560	Ctsc	7	-0.297885	4.95577e-05	0.659514	0.831	0.859
ENSMUSG00000044229	Nxpe4	7	-0.282549	5.24675e-05	0.698238	0.266	0.415
ENSMUSG00000059743	Fdps	7	0.289673	5.9375e-05	0.790162	0.347	0.201
ENSMUSG00000020423	Btg2	7	0.314935	8.49524e-05	1	0.847	0.711
ENSMUSG00000003484	Cyp4f18	7	-0.306681	0.000100225	1	0.629	0.709
ENSMUSG00000015839	Nfe2l2	7	-0.272622	0.000109704	1	0.411	0.523
ENSMUSG00000074272	Ceacam1	7	-0.266176	0.000199354	1	0.194	0.336
ENSMUSG00000031613	Hpgd	7	0.297922	0.000448043	1	0.573	0.426
ENSMUSG00000102843	Serpinb10	7	-0.257727	0.00086295	1	0.565	0.634
ENSMUSG00000053477	Tcf4	7	0.348019	0.00125892	1	0.435	0.296
ENSMUSG00000064109	Hcst	7	-0.254193	0.0013892	1	0.387	0.468
ENSMUSG00000024190	Dusp1	7	-0.393254	0.0025903	1	0.653	0.697
ENSMUSG00000027533	Fabp5	7	-0.2752	0.00621054	1	0.194	0.288
ENSMUSG00000003379	Cd79a	8	3.5094	0	0	0.964	0.009
ENSMUSG00000034634	Ly6d	8	3.0848	0	0	0.904	0.01
ENSMUSG00000057098	Ebf1	8	3.03409	0	0	0.94	0.003
ENSMUSG00000024673	Ms4a1	8	2.50448	0	0	0.867	0.004
ENSMUSG00000042474	Fcmr	8	2.45889	0	0	0.892	0.004
ENSMUSG00000045826	Ptprcap	8	2.35112	0	0	0.904	0.027
ENSMUSG00000041538	H2-Ob	8	1.82149	0	0	0.723	0.011
ENSMUSG00000024353	Mzb1	8	1.67324	0	0	0.566	0.003
ENSMUSG00000090019	Gimap1	8	1.52501	0	0	0.651	0.008
ENSMUSG00000047867	Gimap6	8	1.5183	0	0	0.602	0.01
ENSMUSG00000000903	Vpreb3	8	1.45101	0	0	0.446	0.001
ENSMUSG00000032035	Ets1	8	1.45041	0	0	0.578	0.009
ENSMUSG00000026399	Cd55	8	1.37302	0	0	0.494	0.002
ENSMUSG00000030724	Cd19	8	1.30827	0	0	0.494	0.001
ENSMUSG00000038421	Fcrla	8	1.27073	0	0	0.53	0.003
ENSMUSG00000068105	Tnfrsf13c	8	1.25605	0	0	0.47	0.002
ENSMUSG00000005540	Fcer2a	8	1.20902	0	0	0.41	0.001
ENSMUSG00000008193	Spib	8	1.18976	0	0	0.41	0.003
ENSMUSG00000028459	Cd72	8	1.17077	0	0	0.47	0.003
ENSMUSG00000032053	Pou2af1	8	1.14418	0	0	0.458	0.001
ENSMUSG00000037972	Snn	8	1.07364	0	0	0.386	0.002
ENSMUSG00000061132	Blnk	8	1.05801	0	0	0.41	0.004
ENSMUSG00000037071	Scd1	8	0.963524	0	0	0.361	0.001
ENSMUSG00000014453	Blk	8	0.928369	0	0	0.313	0.001
ENSMUSG00000014030	Pax5	8	0.791521	0	0	0.301	0
ENSMUSG00000104710	Gm43603	8	1.39893	4.54723e-301	6.05145e-297	0.506	0.009
ENSMUSG00000068735	Trp53i11	8	0.830016	7.17475e-297	9.54816e-293	0.313	0.002
ENSMUSG00000037922	Bank1	8	1.61984	8.04939e-292	1.07121e-287	0.687	0.021
ENSMUSG00000030468	Siglecg	8	1.67527	2.49892e-290	3.32557e-286	0.639	0.018
ENSMUSG00000037944	Ccr7	8	0.924035	1.77326e-267	2.35986e-263	0.301	0.003
ENSMUSG00000037548	H2-DMb2	8	2.2528	7.46905e-266	9.93981e-262	0.88	0.045
ENSMUSG00000024334	H2-Oa	8	1.57564	2.25196e-265	2.99691e-261	0.578	0.016
ENSMUSG00000054435	Gimap4	8	1.08543	6.30563e-214	8.39154e-210	0.386	0.008
ENSMUSG00000017009	Sdc4	8	0.771862	7.51603e-176	1.00023e-171	0.253	0.004
ENSMUSG00000000486	2023-09-01	8	0.980377	1.21249e-173	1.61358e-169	0.434	0.014
ENSMUSG00000040592	Cd79b	8	2.99053	1.21552e-164	1.61761e-160	0.976	0.107
ENSMUSG00000064267	Hvcn1	8	1.51703	1.83228e-164	2.4384e-160	0.482	0.02
ENSMUSG00000059994	Fcrl1	8	1.15304	1.49226e-154	1.9859e-150	0.506	0.024
ENSMUSG00000026594	Ralgps2	8	1.38655	3.86442e-150	5.14277e-146	0.53	0.027
ENSMUSG00000040350	Trim7	8	0.826143	6.90959e-148	9.19528e-144	0.313	0.008
ENSMUSG00000037706	Cd81	8	1.30768	2.05881e-144	2.73987e-140	0.627	0.041
ENSMUSG00000043505	Gimap5	8	0.656392	1.74347e-132	2.32021e-128	0.265	0.006
ENSMUSG00000058470	Gm8369	8	1.7324	1.15801e-128	1.54108e-124	0.639	0.05
ENSMUSG00000024399	Ltb	8	2.20742	4.32244e-128	5.7523e-124	0.88	0.107
ENSMUSG00000060586	H2-Eb1	8	2.65997	1.25155e-115	1.66556e-111	0.964	0.15
ENSMUSG00000030577	Cd22	8	0.768492	1.11418e-110	1.48276e-106	0.277	0.009
ENSMUSG00000004837	Grap	8	1.04723	1.00993e-85	1.34402e-81	0.422	0.031
ENSMUSG00000036594	H2-Aa	8	2.439	1.11345e-77	1.48178e-73	0.976	0.253
ENSMUSG00000073421	H2-Ab1	8	2.3657	2.26399e-73	3.01292e-69	0.976	0.274
ENSMUSG00000027863	Cd2	8	1.17354	3.3604e-67	4.47202e-63	0.434	0.043
ENSMUSG00000049422	Chchd10	8	1.15223	6.99889e-65	9.31412e-61	0.373	0.033
ENSMUSG00000030872	Gga2	8	0.834958	7.36957e-63	9.80742e-59	0.349	0.029
ENSMUSG00000047139	Cd24a	8	1.71732	1.13863e-61	1.51528e-57	0.627	0.106
ENSMUSG00000075602	Ly6a	8	1.31778	2.3437e-54	3.11899e-50	0.349	0.034
ENSMUSG00000030579	Tyrobp	8	-1.97545	2.51213e-54	3.34315e-50	0.819	0.998
ENSMUSG00000058715	Fcer1g	8	-1.88511	5.51736e-54	7.3425e-50	0.699	0.996
ENSMUSG00000024610	Cd74	8	2.54719	6.01069e-54	7.99902e-50	1	0.606
ENSMUSG00000069516	Lyz2	8	-2.38378	2.03615e-53	2.7097e-49	1	1
ENSMUSG00000025492	Ifitm3	8	-2.01971	1.32938e-52	1.76914e-48	0.867	0.996
ENSMUSG00000001025	S100a6	8	-2.02811	1.51093e-52	2.01075e-48	0.651	0.994
ENSMUSG00000036106	Prr5	8	0.713117	6.44149e-52	8.57234e-48	0.277	0.022
ENSMUSG00000004207	Psap	8	-1.64325	7.14336e-52	9.50639e-48	0.795	0.995
ENSMUSG00000027447	Cst3	8	-1.57512	7.68619e-52	1.02288e-47	0.819	0.996
ENSMUSG00000060063	Alox5ap	8	-1.80839	3.816e-51	5.07833e-47	0.434	0.987
ENSMUSG00000063856	Gpx1	8	-1.45753	4.51388e-51	6.00707e-47	0.747	0.993
ENSMUSG00000001020	S100a4	8	-1.7524	7.75473e-51	1.032e-46	0.759	0.991
ENSMUSG00000021127	Zfp36l1	8	1.35356	3.50247e-50	4.66109e-46	0.554	0.099
ENSMUSG00000021242	Npc2	8	-1.52348	4.32107e-49	5.75048e-45	0.47	0.987
ENSMUSG00000090733	Rps27	8	0.956628	7.08825e-49	9.43304e-45	1	0.996
ENSMUSG00000050335	Lgals3	8	-1.70085	1.76988e-48	2.35536e-44	0.554	0.988
ENSMUSG00000075705	Msrb1	8	-1.59576	6.06697e-48	8.07393e-44	0.59	0.983
ENSMUSG00000030691	Fchsd2	8	0.844233	6.79217e-48	9.03902e-44	0.337	0.036
ENSMUSG00000060591	Ifitm2	8	-1.74183	3.74942e-47	4.98972e-43	0.434	0.985
ENSMUSG00000073412	Lst1	8	-1.72896	5.74584e-47	7.64656e-43	0.337	0.98
ENSMUSG00000069792	Wfdc17	8	-1.78313	1.259e-46	1.67547e-42	0.506	0.98
ENSMUSG00000050708	Ftl1	8	-1.11175	1.68451e-46	2.24175e-42	0.988	0.999
ENSMUSG00000053931	Cnn3	8	0.997331	3.49242e-46	4.64772e-42	0.349	0.04
ENSMUSG00000031584	Gsr	8	-1.68024	1.55304e-45	2.06679e-41	0.241	0.971
ENSMUSG00000035493	Tgfbi	8	-1.70021	3.40185e-45	4.52718e-41	0.205	0.96
ENSMUSG00000074129	Rpl13a	8	0.854167	5.41641e-45	7.20815e-41	0.988	0.995
ENSMUSG00000032231	Anxa2	8	-1.70439	5.47918e-45	7.29169e-41	0.253	0.968
ENSMUSG00000079419	Ms4a6c	8	-1.56599	1.2331e-44	1.64101e-40	0.361	0.98
ENSMUSG00000009687	Fxyd5	8	-1.36003	1.29866e-44	1.72825e-40	0.566	0.987
ENSMUSG00000018927	Ccl6	8	-1.63849	3.78892e-44	5.0423e-40	0.434	0.982
ENSMUSG00000024953	Prdx5	8	-1.34649	5.43055e-44	7.22698e-40	0.663	0.979
ENSMUSG00000074677	Sirpb1c	8	-1.6517	2.80113e-43	3.72774e-39	0.072	0.936
ENSMUSG00000038900	Rpl12	8	0.996338	5.05306e-43	6.72461e-39	0.988	0.977
ENSMUSG00000031447	Lamp1	8	-1.3285	2.22121e-42	2.95598e-38	0.373	0.974
ENSMUSG00000019872	Smpdl3a	8	-1.51698	2.24566e-42	2.98852e-38	0.289	0.959
ENSMUSG00000056501	Cebpb	8	-1.58657	9.29619e-42	1.23714e-37	0.434	0.975
ENSMUSG00000026728	Vim	8	-1.60584	1.12245e-41	1.49376e-37	0.639	0.983
ENSMUSG00000043832	Clec4a3	8	-1.53577	2.29401e-41	3.05287e-37	0.084	0.919
ENSMUSG00000021939	Ctsb	8	-1.42045	4.20452e-41	5.59538e-37	0.301	0.969
ENSMUSG00000049775	Tmsb4x	8	-0.603261	4.28243e-41	5.69906e-37	1	1
ENSMUSG00000029322	Plac8	8	-1.3056	8.65322e-41	1.15157e-36	0.952	0.998
ENSMUSG00000025290	Rps24	8	0.589619	2.02107e-40	2.68963e-36	1	0.995
ENSMUSG00000025503	Taldo1	8	-1.17045	4.1181e-40	5.48037e-36	0.578	0.979
ENSMUSG00000049103	Ccr2	8	-1.65362	4.13061e-40	5.49701e-36	0.169	0.945
ENSMUSG00000046805	Mpeg1	8	-1.32042	5.74064e-40	7.63964e-36	0.108	0.934
ENSMUSG00000038642	Ctss	8	-1.04335	1.46407e-39	1.94839e-35	0.855	0.992
ENSMUSG00000022148	Fyb	8	-1.44771	1.56489e-39	2.08255e-35	0.048	0.861
ENSMUSG00000030798	Cd37	8	1.64591	1.94343e-39	2.58632e-35	0.88	0.494
ENSMUSG00000041453	Rpl21	8	0.563398	2.02989e-39	2.70138e-35	1	0.993
ENSMUSG00000031722	Hp	8	-1.62049	4.81315e-39	6.40534e-35	0.217	0.941
ENSMUSG00000050621	Rps27rt	8	0.957229	5.66112e-39	7.53382e-35	0.988	0.977
ENSMUSG00000022108	Itm2b	8	-0.885951	9.12505e-39	1.21436e-34	0.88	0.994
ENSMUSG00000008540	Mgst1	8	-1.57445	9.56272e-39	1.27261e-34	0.181	0.925
ENSMUSG00000006360	Crip1	8	-1.1916	1.20155e-38	1.59902e-34	0.928	0.996
ENSMUSG00000028234	Rps20	8	0.79432	1.61834e-38	2.15369e-34	1	0.99
ENSMUSG00000040952	Rps19	8	0.725877	5.99414e-38	7.977e-34	1	0.996
ENSMUSG00000021728	Emb	8	-1.40847	6.99757e-38	9.31236e-34	0.072	0.882
ENSMUSG00000026360	Rgs2	8	-1.41185	9.10401e-38	1.21156e-33	0.241	0.952
ENSMUSG00000059108	Ifitm6	8	-1.38416	3.22225e-37	4.28817e-33	0.205	0.931
ENSMUSG00000042541	Shfm1	8	-0.883297	8.20459e-37	1.09187e-32	0.771	0.986
ENSMUSG00000027712	Anxa5	8	-1.2866	8.29272e-37	1.1036e-32	0.169	0.927
ENSMUSG00000049037	Clec4a1	8	-1.30144	1.06163e-36	1.41282e-32	0.096	0.897
ENSMUSG00000019122	Ccl9	8	-1.43842	1.12676e-36	1.49949e-32	0.253	0.95
ENSMUSG00000037894	H2afz	8	-1.16654	1.30096e-36	1.73132e-32	0.614	0.983
ENSMUSG00000018774	Cd68	8	-1.27061	1.87191e-36	2.49113e-32	0.084	0.884
ENSMUSG00000059498	Fcgr3	8	-1.32914	1.19254e-35	1.58703e-31	0.108	0.886
ENSMUSG00000035004	Igsf6	8	-1.26559	1.2837e-35	1.70835e-31	0.048	0.844
ENSMUSG00000015340	Cybb	8	-1.12692	1.32672e-35	1.7656e-31	0.373	0.969
ENSMUSG00000027907	S100a11	8	-1.24413	2.52335e-35	3.35807e-31	0.663	0.97
ENSMUSG00000006519	Cyba	8	-0.846352	5.19931e-35	6.91924e-31	0.807	0.993
ENSMUSG00000034652	Cd300a	8	-1.22773	8.87638e-35	1.18127e-30	0.108	0.899
ENSMUSG00000045128	Rpl18a	8	0.46436	1.30408e-34	1.73547e-30	1	0.997
ENSMUSG00000025283	Sat1	8	-1.22842	2.65945e-34	3.5392e-30	0.759	0.987
ENSMUSG00000008683	Rps15a	8	0.542944	1.25325e-33	1.66783e-29	1	0.993
ENSMUSG00000024677	Ms4a6b	8	-1.28038	1.7772e-33	2.3651e-29	0.12	0.884
ENSMUSG00000022584	Ly6c2	8	-1.72857	2.53272e-33	3.37055e-29	0.361	0.938
ENSMUSG00000018585	Atox1	8	-1.01956	6.98394e-33	9.29423e-29	0.47	0.975
ENSMUSG00000106918	Mrpl33	8	-1.01651	8.49315e-33	1.13027e-28	0.518	0.969
ENSMUSG00000009585	Apobec3	8	1.42126	1.06604e-32	1.41869e-28	0.795	0.417
ENSMUSG00000068220	Lgals1	8	-1.40665	2.04944e-32	2.72739e-28	0.217	0.9
ENSMUSG00000024621	Csf1r	8	-1.19795	2.58086e-32	3.43461e-28	0.145	0.881
ENSMUSG00000029063	Nadk	8	-1.13707	2.17613e-31	2.896e-27	0.133	0.859
ENSMUSG00000029204	Rhoh	8	1.11672	2.85477e-31	3.79913e-27	0.458	0.103
ENSMUSG00000029622	Arpc1b	8	-0.729471	2.99986e-31	3.99222e-27	0.855	0.986
ENSMUSG00000060550	H2-Q7	8	0.871669	5.1324e-31	6.83019e-27	0.386	0.07
ENSMUSG00000063457	Rps15	8	0.589596	5.62241e-31	7.48231e-27	1	0.996
ENSMUSG00000061477	Rps7	8	0.60327	9.71638e-31	1.29306e-26	1	0.992
ENSMUSG00000056069	Fam105a	8	-1.10165	1.079e-30	1.43593e-26	0.048	0.787
ENSMUSG00000020101	Vsir	8	-1.11767	1.637e-30	2.17852e-26	0.108	0.84
ENSMUSG00000005087	Cd44	8	-1.13077	1.86178e-30	2.47766e-26	0.133	0.845
ENSMUSG00000002111	Spi1	8	-0.896337	2.08704e-30	2.77743e-26	0.614	0.972
ENSMUSG00000026385	Dbi	8	-1.03281	2.97501e-30	3.95915e-26	0.361	0.958
ENSMUSG00000000594	Gm2a	8	-1.03827	3.00284e-30	3.99617e-26	0.434	0.964
ENSMUSG00000008682	Rpl10	8	-0.438455	4.5499e-30	6.05501e-26	1	0.996
ENSMUSG00000034708	Grn	8	-1.08698	1.21513e-29	1.61709e-25	0.157	0.871
ENSMUSG00000030214	Plbd1	8	-1.12077	1.85919e-29	2.47421e-25	0.157	0.87
ENSMUSG00000092341	Malat1	8	0.932268	2.75766e-29	3.6699e-25	0.976	0.997
ENSMUSG00000040681	Hmgn1	8	1.17396	3.42204e-29	4.55405e-25	0.602	0.204
ENSMUSG00000031609	Sap30	8	-1.02124	3.50066e-29	4.65868e-25	0.024	0.729
ENSMUSG00000045658	Pid1	8	-1.08214	5.51544e-29	7.33995e-25	0.036	0.733
ENSMUSG00000033685	Ucp2	8	-0.832775	1.05764e-28	1.40751e-24	0.663	0.981
ENSMUSG00000030148	Clec4a2	8	-1.17758	1.15348e-28	1.53504e-24	0.12	0.808
ENSMUSG00000064373	Sepp1	8	-1.0744	1.62488e-28	2.16239e-24	0.193	0.893
ENSMUSG00000038811	Gngt2	8	-1.3222	1.70001e-28	2.26237e-24	0.41	0.928
ENSMUSG00000030126	Tmcc1	8	-1.0837	1.75525e-28	2.33589e-24	0.096	0.801
ENSMUSG00000028081	Rps3a1	8	0.440432	2.19979e-28	2.92748e-24	1	0.994
ENSMUSG00000020009	Ifngr1	8	-1.06316	2.3578e-28	3.13776e-24	0.289	0.94
ENSMUSG00000048234	Rnf149	8	-1.04718	2.73079e-28	3.63413e-24	0.096	0.789
ENSMUSG00000001847	Rac1	8	-0.83013	3.1467e-28	4.18763e-24	0.506	0.956
ENSMUSG00000024659	Anxa1	8	-1.22014	4.52854e-28	6.02658e-24	0.217	0.875
ENSMUSG00000039001	Rps21	8	0.5767	4.63996e-28	6.17486e-24	0.988	0.99
ENSMUSG00000025232	Hexa	8	-0.978873	4.75188e-28	6.32381e-24	0.096	0.817
ENSMUSG00000026193	Fn1	8	-1.35298	5.53575e-28	7.36698e-24	0.169	0.828
ENSMUSG00000069833	Ahnak	8	-1.05704	5.83019e-28	7.75882e-24	0.133	0.832
ENSMUSG00000060802	B2m	8	-0.585633	6.18215e-28	8.22721e-24	0.976	0.999
ENSMUSG00000053317	Sec61b	8	-0.838347	8.0964e-28	1.07747e-23	0.566	0.967
ENSMUSG00000053063	Clec12a	8	-1.05946	2.22899e-27	2.96634e-23	0.108	0.812
ENSMUSG00000040809	Chil3	8	-2.30069	4.82049e-27	6.41511e-23	0.494	0.904
ENSMUSG00000062825	Actg1	8	-0.694968	5.92512e-27	7.88515e-23	0.964	0.994
ENSMUSG00000000290	Itgb2	8	-0.974502	7.17544e-27	9.54908e-23	0.133	0.835
ENSMUSG00000017760	Ctsa	8	-0.977456	7.27174e-27	9.67723e-23	0.181	0.865
ENSMUSG00000029860	Zyx	8	-0.990938	8.05808e-27	1.07237e-22	0.157	0.833
ENSMUSG00000026915	Strbp	8	0.626796	9.25782e-27	1.23203e-22	0.277	0.042
ENSMUSG00000012848	Rps5	8	0.462578	1.24875e-26	1.66183e-22	1	0.994
ENSMUSG00000058818	Pirb	8	-0.972915	1.81364e-26	2.41359e-22	0.133	0.826
ENSMUSG00000041736	Tspo	8	-0.891402	3.19932e-26	4.25766e-22	0.518	0.956
ENSMUSG00000062328	Rpl17	8	0.48111	3.21536e-26	4.27901e-22	1	0.993
ENSMUSG00000028874	Fgr	8	-0.956451	4.16232e-26	5.53922e-22	0.072	0.756
ENSMUSG00000024053	Emilin2	8	-0.963215	6.97656e-26	9.28441e-22	0.048	0.723
ENSMUSG00000064370	mt-Cytb	8	0.516161	8.07418e-26	1.07451e-21	1	0.995
ENSMUSG00000006304	Arpc2	8	-0.607471	8.3647e-26	1.11317e-21	0.867	0.984
ENSMUSG00000031015	Swap70	8	0.899593	8.59048e-26	1.14322e-21	0.41	0.097
ENSMUSG00000090862	Rps13	8	0.46927	9.19349e-26	1.22347e-21	0.988	0.99
ENSMUSG00000059326	Csf2ra	8	-0.911122	1.03445e-25	1.37664e-21	0.06	0.746
ENSMUSG00000037902	Sirpa	8	-0.910378	1.23936e-25	1.64934e-21	0.048	0.719
ENSMUSG00000024300	Myo1f	8	-0.931215	1.38375e-25	1.84149e-21	0.024	0.687
ENSMUSG00000023913	Pla2g7	8	-1.20068	1.46009e-25	1.94309e-21	0.048	0.705
ENSMUSG00000006782	Cnp	8	1.16656	1.5982e-25	2.12689e-21	0.566	0.204
ENSMUSG00000052160	Pld4	8	-0.884481	1.94395e-25	2.58701e-21	0.277	0.918
ENSMUSG00000034353	Ramp1	8	-0.896219	2.24947e-25	2.99359e-21	0.048	0.713
ENSMUSG00000030187	Klra2	8	-1.00242	3.14026e-25	4.17906e-21	0.072	0.72
ENSMUSG00000059895	Ptp4a3	8	1.23547	3.68039e-25	4.89786e-21	0.566	0.202
ENSMUSG00000060703	Cd302	8	-0.949389	3.83731e-25	5.1067e-21	0.084	0.753
ENSMUSG00000032399	Rpl4	8	0.468395	3.85236e-25	5.12672e-21	0.988	0.99
ENSMUSG00000013974	Mcemp1	8	-1.01129	4.40099e-25	5.85684e-21	0.072	0.738
ENSMUSG00000030341	Tnfrsf1a	8	-0.909981	5.19495e-25	6.91344e-21	0.036	0.695
ENSMUSG00000025647	Shisa5	8	0.932032	6.68265e-25	8.89327e-21	0.988	0.941
ENSMUSG00000031591	Asah1	8	-0.922926	6.99132e-25	9.30405e-21	0.145	0.808
ENSMUSG00000024856	Cdk2ap2	8	-1.04802	7.7012e-25	1.02488e-20	0.398	0.939
ENSMUSG00000054717	Hmgb2	8	-0.887762	1.60269e-24	2.13285e-20	0.361	0.935
ENSMUSG00000031818	Cox4i1	8	-0.565977	1.8544e-24	2.46784e-20	0.892	0.987
ENSMUSG00000026872	Zeb2	8	-0.927979	1.90144e-24	2.53043e-20	0.229	0.889
ENSMUSG00000026480	Ncf2	8	-0.870661	2.57567e-24	3.4277e-20	0.289	0.913
ENSMUSG00000030717	Nupr1	8	-0.938497	2.97548e-24	3.95976e-20	0.048	0.693
ENSMUSG00000007872	Id3	8	0.837697	3.37245e-24	4.48806e-20	0.325	0.063
ENSMUSG00000039208	Metrnl	8	-0.948622	3.46638e-24	4.61305e-20	0.12	0.775
ENSMUSG00000031328	Flna	8	-0.856367	3.59318e-24	4.78181e-20	0.108	0.784
ENSMUSG00000005583	Mef2c	8	1.33352	4.09687e-24	5.45211e-20	0.759	0.451
ENSMUSG00000049625	Tifab	8	-0.85683	4.15927e-24	5.53516e-20	0.048	0.703
ENSMUSG00000015733	Capza2	8	-0.758354	4.56062e-24	6.06927e-20	0.53	0.951
ENSMUSG00000078771	Evi2a	8	-0.857323	5.24226e-24	6.9764e-20	0.181	0.836
ENSMUSG00000020440	Arf5	8	-0.738211	6.5804e-24	8.75719e-20	0.506	0.962
ENSMUSG00000016319	Slc25a5	8	-0.648875	6.63802e-24	8.83388e-20	0.771	0.979
ENSMUSG00000030539	Sema4b	8	0.606697	9.10832e-24	1.21214e-19	0.253	0.039
ENSMUSG00000071379	Hpcal1	8	-0.829754	9.85055e-24	1.31091e-19	0.048	0.7
ENSMUSG00000095028	Sirpb1b	8	-0.91976	1.22018e-23	1.62381e-19	0.06	0.7
ENSMUSG00000040713	Creg1	8	-0.897195	1.29158e-23	1.71883e-19	0.084	0.722
ENSMUSG00000048163	Selplg	8	-0.85848	1.30233e-23	1.73315e-19	0.289	0.906
ENSMUSG00000030844	Rgs10	8	-0.896343	1.30429e-23	1.73575e-19	0.145	0.799
ENSMUSG00000073987	Ggh	8	-0.887223	1.47365e-23	1.96113e-19	0.048	0.677
ENSMUSG00000027506	Tpd52	8	-0.80699	1.81459e-23	2.41485e-19	0.41	0.936
ENSMUSG00000070394	Tmem256	8	-0.884805	2.43449e-23	3.23982e-19	0.205	0.849
ENSMUSG00000062593	Lilrb4a	8	-0.963962	3.23928e-23	4.31083e-19	0.133	0.755
ENSMUSG00000020719	Ddx5	8	0.784715	3.5008e-23	4.65886e-19	0.964	0.948
ENSMUSG00000000740	Rpl13	8	0.397024	5.53233e-23	7.36243e-19	1	0.997
ENSMUSG00000039109	F13a1	8	-1.07929	5.69461e-23	7.57838e-19	0.12	0.749
ENSMUSG00000019528	Gyg	8	-0.891816	6.04793e-23	8.04858e-19	0.145	0.764
ENSMUSG00000047675	Rps8	8	0.399134	7.54634e-23	1.00427e-18	1	0.995
ENSMUSG00000042129	Rassf4	8	-0.85535	7.94228e-23	1.05696e-18	0.06	0.706
ENSMUSG00000036478	Btg1	8	0.793663	8.47391e-23	1.12771e-18	0.952	0.968
ENSMUSG00000078783	Gm9733	8	-0.88604	9.35085e-23	1.24441e-18	0.036	0.649
ENSMUSG00000007892	Rplp1	8	0.475278	1.28285e-22	1.70722e-18	0.988	0.993
ENSMUSG00000025950	Idh1	8	-0.862235	1.57139e-22	2.09121e-18	0.048	0.66
ENSMUSG00000027994	Ccdc109b	8	-0.752392	2.0133e-22	2.6793e-18	0.06	0.703
ENSMUSG00000079435	Rpl36a	8	0.634402	2.8589e-22	3.80463e-18	0.988	0.983
ENSMUSG00000027566	Psma7	8	-0.714023	3.23102e-22	4.29985e-18	0.566	0.963
ENSMUSG00000028367	Txn1	8	-0.822107	3.66112e-22	4.87221e-18	0.41	0.92
ENSMUSG00000098112	Bin2	8	-0.827882	6.36086e-22	8.46503e-18	0.241	0.869
ENSMUSG00000021361	Tmem14c	8	-0.818461	7.11678e-22	9.47101e-18	0.229	0.85
ENSMUSG00000025794	Rpl14	8	0.452046	7.16495e-22	9.53512e-18	1	0.991
ENSMUSG00000028497	Hacd4	8	-0.863507	9.85019e-22	1.31086e-17	0.048	0.651
ENSMUSG00000025508	Rplp2	8	0.312049	9.9615e-22	1.32568e-17	1	0.996
ENSMUSG00000032554	Trf	8	-1.04845	1.12186e-21	1.49297e-17	0.012	0.593
ENSMUSG00000044811	AF251705	8	-0.963535	1.26795e-21	1.68739e-17	0.012	0.605
ENSMUSG00000078974	Sec61g	8	-0.609052	1.41631e-21	1.88483e-17	0.783	0.976
ENSMUSG00000027637	1110008F13Rik	8	-0.786085	1.47474e-21	1.96259e-17	0.217	0.844
ENSMUSG00000017404	Rpl19	8	0.356824	1.55926e-21	2.07507e-17	0.988	0.995
ENSMUSG00000053158	Fes	8	-0.816534	1.64791e-21	2.19304e-17	0.024	0.596
ENSMUSG00000074884	Serf2	8	-0.49099	2.98082e-21	3.96687e-17	0.904	0.989
ENSMUSG00000014846	Tppp3	8	-1.31915	3.787e-21	5.03974e-17	0.181	0.743
ENSMUSG00000031367	Ap1s2	8	-0.78353	3.9364e-21	5.23856e-17	0.169	0.809
ENSMUSG00000037563	Rps16	8	0.362726	3.96222e-21	5.27292e-17	1	0.996
ENSMUSG00000029649	Pomp	8	-0.721849	4.0724e-21	5.41955e-17	0.422	0.946
ENSMUSG00000032381	Fam96a	8	-0.774604	4.92517e-21	6.55441e-17	0.229	0.861
ENSMUSG00000018819	Lsp1	8	-0.616869	9.87239e-21	1.31382e-16	0.771	0.982
ENSMUSG00000064357	mt-Atp6	8	0.33954	1.05364e-20	1.40219e-16	1	0.999
ENSMUSG00000030793	Pycard	8	-0.791633	1.25854e-20	1.67486e-16	0.253	0.866
ENSMUSG00000052336	Cx3cr1	8	-0.917005	1.35706e-20	1.80598e-16	0.06	0.65
ENSMUSG00000062006	Rpl34	8	0.317653	1.62201e-20	2.15857e-16	0.988	0.991
ENSMUSG00000029713	Gnb2	8	-0.650488	1.72528e-20	2.296e-16	0.578	0.968
ENSMUSG00000058624	Gda	8	-0.883452	1.90264e-20	2.53203e-16	0.096	0.673
ENSMUSG00000021794	Glud1	8	-0.755526	2.6823e-20	3.5696e-16	0.289	0.89
ENSMUSG00000003970	Rpl8	8	0.368459	2.85583e-20	3.80054e-16	1	0.995
ENSMUSG00000058600	Rpl30	8	0.478343	3.82583e-20	5.09141e-16	0.988	0.988
ENSMUSG00000031490	Eif4ebp1	8	-0.726957	6.19363e-20	8.24249e-16	0.145	0.742
ENSMUSG00000008668	Rps18	8	0.394678	6.76467e-20	9.00242e-16	1	0.994
ENSMUSG00000102843	Serpinb10	8	-0.926393	7.53358e-20	1.00257e-15	0.06	0.639
ENSMUSG00000058135	Gstm1	8	-0.777616	7.86403e-20	1.04654e-15	0.072	0.665
ENSMUSG00000006589	Aprt	8	-0.798902	8.22752e-20	1.09492e-15	0.265	0.856
ENSMUSG00000030786	Itgam	8	-0.775705	1.01885e-19	1.35588e-15	0.024	0.587
ENSMUSG00000031838	Ifi30	8	-0.72881	1.02704e-19	1.36679e-15	0.446	0.935
ENSMUSG00000064345	mt-Nd2	8	0.633741	1.11081e-19	1.47826e-15	0.952	0.959
ENSMUSG00000003032	Klf4	8	-0.852655	1.11669e-19	1.48608e-15	0.048	0.607
ENSMUSG00000022378	Fam49b	8	-0.63966	1.16122e-19	1.54535e-15	0.602	0.967
ENSMUSG00000068798	Rap1a	8	-0.758647	1.19787e-19	1.59413e-15	0.434	0.939
ENSMUSG00000030223	Ptpro	8	-0.790609	1.31557e-19	1.75076e-15	0.048	0.611
ENSMUSG00000016534	Lamp2	8	-0.73371	1.37146e-19	1.82514e-15	0.181	0.801
ENSMUSG00000006273	Atp6v1b2	8	-0.690213	1.39925e-19	1.86212e-15	0.096	0.701
ENSMUSG00000015932	Dstn	8	-0.690624	1.5362e-19	2.04438e-15	0.133	0.746
ENSMUSG00000036781	Rps27l	8	-0.684087	1.59275e-19	2.11963e-15	0.386	0.918
ENSMUSG00000025068	Gsto1	8	-0.783396	1.59649e-19	2.12462e-15	0.193	0.79
ENSMUSG00000079426	Arpc4	8	-0.64904	1.70201e-19	2.26504e-15	0.518	0.961
ENSMUSG00000020585	Laptm4a	8	-0.66464	1.7702e-19	2.35578e-15	0.349	0.909
ENSMUSG00000021957	Tkt	8	-0.744691	1.96259e-19	2.61182e-15	0.373	0.915
ENSMUSG00000023048	Prr13	8	-0.693078	2.09252e-19	2.78472e-15	0.566	0.943
ENSMUSG00000028692	Akr1a1	8	-0.721701	2.11212e-19	2.81081e-15	0.386	0.907
ENSMUSG00000041926	Rnpep	8	-0.729346	2.36546e-19	3.14795e-15	0.072	0.649
ENSMUSG00000053101	Gpr141	8	-0.780533	2.41335e-19	3.21169e-15	0.024	0.583
ENSMUSG00000030876	Mettl9	8	-0.735973	2.47119e-19	3.28866e-15	0.084	0.68
ENSMUSG00000024835	Coro1b	8	-0.71385	2.73334e-19	3.63753e-15	0.253	0.864
ENSMUSG00000026238	Ptma	8	0.55924	3.00761e-19	4.00252e-15	0.988	0.983
ENSMUSG00000031320	Rps4x	8	0.348819	3.15621e-19	4.20029e-15	1	0.993
ENSMUSG00000028494	Plin2	8	-0.76299	4.31063e-19	5.73658e-15	0.024	0.576
ENSMUSG00000073982	Rhog	8	-0.723287	4.77857e-19	6.35933e-15	0.289	0.865
ENSMUSG00000015656	Hspa8	8	-0.612251	5.73936e-19	7.63795e-15	0.831	0.989
ENSMUSG00000051185	Fam174a	8	-0.716214	7.21718e-19	9.60462e-15	0.169	0.775
ENSMUSG00000031246	Sh3bgrl	8	-0.671445	7.73796e-19	1.02977e-14	0.133	0.741
ENSMUSG00000026395	Ptprc	8	-0.745101	8.1797e-19	1.08855e-14	0.41	0.946
ENSMUSG00000058546	Rpl23a	8	0.332613	8.2229e-19	1.0943e-14	0.988	0.993
ENSMUSG00000057666	Gapdh	8	-0.578581	9.5139e-19	1.26611e-14	0.759	0.978
ENSMUSG00000038717	Atp5l	8	-0.572116	9.94124e-19	1.32298e-14	0.711	0.977
ENSMUSG00000038623	Tm6sf1	8	-0.725241	1.23461e-18	1.64302e-14	0.217	0.818
ENSMUSG00000026547	Tagln2	8	-0.923353	1.40973e-18	1.87606e-14	0.446	0.899
ENSMUSG00000063524	Eno1	8	-0.658642	1.48337e-18	1.97406e-14	0.446	0.933
ENSMUSG00000057329	Bcl2	8	0.857822	1.62333e-18	2.16032e-14	0.361	0.098
ENSMUSG00000026536	Mnda	8	-0.939168	2.18856e-18	2.91253e-14	0.048	0.593
ENSMUSG00000042312	S100a13	8	-0.6771	2.31488e-18	3.08064e-14	0.217	0.827
ENSMUSG00000029810	Tmem176b	8	-1.25193	2.53156e-18	3.369e-14	0.06	0.589
ENSMUSG00000028691	Prdx1	8	-0.65439	2.61587e-18	3.4812e-14	0.675	0.964
ENSMUSG00000090841	Myl6	8	-0.519655	2.6491e-18	3.52542e-14	0.831	0.985
ENSMUSG00000026223	Itm2c	8	-0.716943	2.70693e-18	3.60239e-14	0.036	0.58
ENSMUSG00000005054	Cstb	8	-0.717108	2.83428e-18	3.77187e-14	0.277	0.832
ENSMUSG00000073489	Ifi204	8	-0.840078	2.94522e-18	3.91949e-14	0.12	0.686
ENSMUSG00000034892	Rps29	8	0.29957	3.84312e-18	5.11443e-14	0.988	0.998
ENSMUSG00000064341	mt-Nd1	8	0.444079	4.20322e-18	5.59365e-14	1	0.997
ENSMUSG00000019943	Atp2b1	8	-0.773873	4.36679e-18	5.81132e-14	0.145	0.713
ENSMUSG00000030744	Rps3	8	0.302281	5.1388e-18	6.83871e-14	1	0.995
ENSMUSG00000024164	C3	8	-0.761331	5.59846e-18	7.45043e-14	0.036	0.581
ENSMUSG00000029413	Naaa	8	-0.709879	9.34794e-18	1.24402e-13	0.084	0.65
ENSMUSG00000030830	Itgal	8	-0.793966	9.50773e-18	1.26529e-13	0.048	0.592
ENSMUSG00000014313	Cox6c	8	-0.593527	1.30934e-17	1.74247e-13	0.602	0.966
ENSMUSG00000028961	Pgd	8	-0.704154	1.44526e-17	1.92335e-13	0.108	0.671
ENSMUSG00000049988	Lrrc25	8	-0.692487	1.59229e-17	2.11903e-13	0.048	0.576
ENSMUSG00000023915	Tnfrsf21	8	-0.695609	1.63868e-17	2.18075e-13	0.024	0.546
ENSMUSG00000028465	Tln1	8	-0.628762	1.83155e-17	2.43743e-13	0.169	0.761
ENSMUSG00000021948	Prkcd	8	-0.614636	1.94785e-17	2.5922e-13	0.181	0.786
ENSMUSG00000030760	Acer3	8	-0.677515	2.54108e-17	3.38166e-13	0.012	0.527
ENSMUSG00000056888	Glipr1	8	-0.696137	2.65661e-17	3.53542e-13	0.12	0.694
ENSMUSG00000028420	Tmem38b	8	-0.701948	2.70385e-17	3.59828e-13	0.036	0.559
ENSMUSG00000071415	Rpl23	8	0.313977	2.77824e-17	3.69728e-13	1	0.995
ENSMUSG00000064358	mt-Co3	8	0.311916	2.85547e-17	3.80005e-13	1	0.998
ENSMUSG00000002885	Adgre5	8	-0.6907	3.24292e-17	4.31568e-13	0.289	0.844
ENSMUSG00000020484	Xbp1	8	-0.667051	3.26096e-17	4.33968e-13	0.157	0.748
ENSMUSG00000071657	Bscl2	8	-0.645151	4.12438e-17	5.48873e-13	0.084	0.64
ENSMUSG00000040659	Efhd2	8	-0.646934	4.37148e-17	5.81757e-13	0.096	0.636
ENSMUSG00000027947	Il6ra	8	-0.678114	4.65097e-17	6.18952e-13	0.036	0.558
ENSMUSG00000038633	Degs1	8	-0.637262	5.79697e-17	7.71461e-13	0.169	0.738
ENSMUSG00000040249	Lrp1	8	-0.69794	6.02852e-17	8.02276e-13	0.084	0.63
ENSMUSG00000031444	F10	8	-0.745575	6.41548e-17	8.53772e-13	0.036	0.557
ENSMUSG00000038467	Chmp4b	8	-0.687233	6.54945e-17	8.716e-13	0.289	0.841
ENSMUSG00000019188	H13	8	-0.636936	6.8408e-17	9.10374e-13	0.193	0.777
ENSMUSG00000037936	Scarb1	8	-0.671953	8.29831e-17	1.10434e-12	0.048	0.573
ENSMUSG00000021281	Tnfaip2	8	-0.724754	1.15399e-16	1.53572e-12	0.012	0.499
ENSMUSG00000078780	Gm5150	8	-0.733361	1.16512e-16	1.55054e-12	0.048	0.569
ENSMUSG00000024730	Ms4a8a	8	-0.708002	1.38369e-16	1.84142e-12	0.024	0.532
ENSMUSG00000079017	Ifi27l2a	8	-0.908425	1.83901e-16	2.44736e-12	0.771	0.947
ENSMUSG00000040212	Emp3	8	-0.614169	1.84893e-16	2.46056e-12	0.566	0.959
ENSMUSG00000017781	Pitpna	8	-0.588435	1.96416e-16	2.61391e-12	0.422	0.914
ENSMUSG00000025781	Atp5c1	8	-0.610453	2.05828e-16	2.73916e-12	0.494	0.946
ENSMUSG00000022013	Dnajc15	8	-0.635845	2.17676e-16	2.89683e-12	0.048	0.566
ENSMUSG00000002897	Il17ra	8	-0.624631	2.18615e-16	2.90932e-12	0.133	0.696
ENSMUSG00000000579	Dynlt1c	8	-0.5825	2.31061e-16	3.07496e-12	0.096	0.628
ENSMUSG00000024679	Ms4a6d	8	-0.781887	2.57164e-16	3.42234e-12	0.036	0.542
ENSMUSG00000022892	App	8	-0.625974	2.80093e-16	3.72748e-12	0.06	0.584
ENSMUSG00000030560	Ctsc	8	-0.730029	3.35837e-16	4.46931e-12	0.398	0.864
ENSMUSG00000025204	Ndufb8	8	-0.652499	3.37289e-16	4.48864e-12	0.301	0.839
ENSMUSG00000022971	Ifnar2	8	-0.598813	3.90492e-16	5.19667e-12	0.084	0.631
ENSMUSG00000046314	Stxbp6	8	-0.638641	3.93684e-16	5.23915e-12	0.024	0.511
ENSMUSG00000032038	St3gal4	8	-0.646795	3.97447e-16	5.28923e-12	0.024	0.521
ENSMUSG00000025130	P4hb	8	-0.662192	4.48476e-16	5.96832e-12	0.096	0.627
ENSMUSG00000079523	Tmsb10	8	-0.440107	5.90784e-16	7.86215e-12	0.988	0.998
ENSMUSG00000032412	Atp1b3	8	-0.619651	5.99631e-16	7.97989e-12	0.108	0.645
ENSMUSG00000047215	Rpl9	8	0.331261	6.31068e-16	8.39826e-12	1	0.994
ENSMUSG00000068523	Gng5	8	-0.567134	7.35384e-16	9.78649e-12	0.566	0.969
ENSMUSG00000004709	Cd244	8	-0.723149	7.38527e-16	9.82832e-12	0.06	0.554
ENSMUSG00000050552	Lamtor4	8	-0.564086	8.14267e-16	1.08363e-11	0.313	0.868
ENSMUSG00000029614	Rpl6	8	0.309186	8.16433e-16	1.08651e-11	0.988	0.992
ENSMUSG00000020857	Nme2	8	-0.546163	8.56653e-16	1.14003e-11	0.277	0.863
ENSMUSG00000026158	Ogfrl1	8	-0.556932	8.61518e-16	1.14651e-11	0.036	0.54
ENSMUSG00000071644	Eef1g	8	0.822574	9.43737e-16	1.25593e-11	0.843	0.875
ENSMUSG00000019832	Rab32	8	-0.610722	9.82115e-16	1.307e-11	0.024	0.516
ENSMUSG00000030707	Coro1a	8	-0.354987	1.17434e-15	1.56281e-11	0.976	0.994
ENSMUSG00000011148	Adssl1	8	-0.634903	1.24167e-15	1.65242e-11	0.096	0.618
ENSMUSG00000034566	Atp5h	8	-0.503473	1.46929e-15	1.95534e-11	0.723	0.973
ENSMUSG00000032294	Pkm	8	-0.582885	1.49598e-15	1.99085e-11	0.614	0.949
ENSMUSG00000028745	Capzb	8	-0.530823	1.50405e-15	2.00159e-11	0.627	0.967
ENSMUSG00000055805	Fmnl1	8	-0.470183	1.63496e-15	2.1758e-11	0.108	0.651
ENSMUSG00000049751	Rpl36al	8	-0.443381	1.8227e-15	2.42565e-11	0.88	0.985
ENSMUSG00000068566	Myadm	8	-0.660428	2.38265e-15	3.17083e-11	0.048	0.546
ENSMUSG00000032518	Rpsa	8	0.372324	2.60053e-15	3.46079e-11	0.988	0.994
ENSMUSG00000107355	AI839979	8	-0.688791	2.72651e-15	3.62844e-11	0.048	0.537
ENSMUSG00000019961	Tmpo	8	-0.58626	3.03397e-15	4.0376e-11	0.181	0.749
ENSMUSG00000021996	Esd	8	-0.616474	3.30395e-15	4.3969e-11	0.301	0.842
ENSMUSG00000041836	Ptpre	8	-0.55466	3.63632e-15	4.83921e-11	0.048	0.534
ENSMUSG00000049517	Rps23	8	0.282224	4.25676e-15	5.6649e-11	0.988	0.996
ENSMUSG00000024480	Ap3s1	8	-0.572578	4.3992e-15	5.85445e-11	0.084	0.594
ENSMUSG00000021520	Uqcrb	8	-0.541368	4.93288e-15	6.56468e-11	0.41	0.918
ENSMUSG00000046908	Ltb4r1	8	-0.69547	4.93707e-15	6.57025e-11	0.024	0.498
ENSMUSG00000059518	Znhit1	8	-0.593494	4.94732e-15	6.5839e-11	0.12	0.639
ENSMUSG00000017002	Slpi	8	-1.03992	5.80182e-15	7.72106e-11	0.157	0.64
ENSMUSG00000002699	Lcp2	8	-0.607226	6.23902e-15	8.30288e-11	0.036	0.518
ENSMUSG00000092274	Neat1	8	-0.647628	6.57692e-15	8.75257e-11	0.253	0.798
ENSMUSG00000033161	Atp1a1	8	-0.545175	7.67992e-15	1.02204e-10	0.084	0.589
ENSMUSG00000002014	Ssr4	8	-0.561477	7.87136e-15	1.04752e-10	0.337	0.887
ENSMUSG00000090394	4930523C07Rik	8	0.940333	1.03318e-14	1.37495e-10	0.602	0.359
ENSMUSG00000024725	Ostf1	8	-0.499174	1.07795e-14	1.43453e-10	0.518	0.943
ENSMUSG00000060032	H2afj	8	-0.574693	1.18694e-14	1.57958e-10	0.47	0.933
ENSMUSG00000022876	Samsn1	8	-0.622179	1.21772e-14	1.62055e-10	0.181	0.703
ENSMUSG00000024397	Aif1	8	-0.829865	1.23406e-14	1.64229e-10	0.048	0.52
ENSMUSG00000052681	Rap1b	8	-0.569772	1.27285e-14	1.69391e-10	0.554	0.96
ENSMUSG00000001281	Itgb7	8	-0.632746	1.42279e-14	1.89345e-10	0.193	0.723
ENSMUSG00000038543	BC028528	8	-0.570911	1.54339e-14	2.05394e-10	0.289	0.821
ENSMUSG00000055044	Pdlim1	8	-0.623225	2.00609e-14	2.6697e-10	0.133	0.663
ENSMUSG00000019362	D8Ertd738e	8	-0.566719	2.01876e-14	2.68656e-10	0.434	0.903
ENSMUSG00000004730	Adgre1	8	-0.620562	2.16504e-14	2.88124e-10	0.072	0.56
ENSMUSG00000089847	Timm10b	8	-0.573062	2.26687e-14	3.01675e-10	0.349	0.852
ENSMUSG00000020149	Rab1a	8	-0.484817	2.45544e-14	3.2677e-10	0.108	0.638
ENSMUSG00000018381	Abi3	8	-0.65173	2.59695e-14	3.45603e-10	0.133	0.644
ENSMUSG00000005142	Man2b1	8	-0.544203	2.79939e-14	3.72543e-10	0.133	0.659
ENSMUSG00000019210	Atp6v1e1	8	-0.573517	2.85989e-14	3.80595e-10	0.193	0.745
ENSMUSG00000005803	Sqrdl	8	-0.568546	3.10468e-14	4.13171e-10	0.024	0.482
ENSMUSG00000011884	Gltp	8	-0.509725	3.15866e-14	4.20354e-10	0.229	0.779
ENSMUSG00000064254	Ethe1	8	-0.531918	3.2078e-14	4.26894e-10	0.096	0.605
ENSMUSG00000022377	Asap1	8	-0.544003	3.29047e-14	4.37896e-10	0.084	0.581
ENSMUSG00000002603	Tgfb1	8	-0.592764	3.35552e-14	4.46553e-10	0.494	0.935
ENSMUSG00000030647	Ndufc2	8	-0.507093	4.90637e-14	6.5294e-10	0.265	0.816
ENSMUSG00000017778	Cox7c	8	-0.500757	5.311e-14	7.06788e-10	0.639	0.967
ENSMUSG00000003680	Taf6l	8	-0.503001	5.82048e-14	7.7459e-10	0.169	0.698
ENSMUSG00000026483	Fam129a	8	-0.608566	6.08174e-14	8.09358e-10	0	0.431
ENSMUSG00000023034	Nr4a1	8	-0.692905	6.34237e-14	8.44042e-10	0.169	0.671
ENSMUSG00000036533	Cdc42ep3	8	-0.563747	6.70683e-14	8.92545e-10	0.072	0.553
ENSMUSG00000028599	Tnfrsf1b	8	-0.609087	7.99827e-14	1.06441e-09	0.096	0.577
ENSMUSG00000070003	Ssbp4	8	-0.557959	1.02703e-13	1.36677e-09	0.06	0.518
ENSMUSG00000030703	Gdpd3	8	-0.637116	1.15189e-13	1.53294e-09	0.024	0.467
ENSMUSG00000052040	Klf13	8	-0.554238	1.20885e-13	1.60874e-09	0.398	0.907
ENSMUSG00000020376	Rnf130	8	-0.546283	1.21686e-13	1.6194e-09	0.289	0.826
ENSMUSG00000037992	Rara	8	-0.524927	1.22186e-13	1.62605e-09	0.12	0.633
ENSMUSG00000026832	Cytip	8	-0.528286	1.31206e-13	1.74609e-09	0.398	0.917
ENSMUSG00000029471	Camkk2	8	-0.499792	1.44966e-13	1.9292e-09	0.096	0.574
ENSMUSG00000058099	Nfam1	8	-0.554251	1.56485e-13	2.0825e-09	0.048	0.504
ENSMUSG00000029621	Arpc1a	8	-0.497083	1.75709e-13	2.33833e-09	0.145	0.655
ENSMUSG00000025534	Gusb	8	-0.563944	1.91117e-13	2.54339e-09	0.06	0.494
ENSMUSG00000029616	Erp29	8	-0.518977	2.0599e-13	2.74131e-09	0.506	0.948
ENSMUSG00000038679	Trps1	8	-0.573268	2.08038e-13	2.76857e-09	0.06	0.518
ENSMUSG00000022354	Ndufb9	8	-0.502899	2.12461e-13	2.82743e-09	0.253	0.801
ENSMUSG00000089942	Pira2	8	-0.567776	2.1533e-13	2.86561e-09	0.096	0.563
ENSMUSG00000044229	Nxpe4	8	-0.625751	2.26283e-13	3.01137e-09	0	0.417
ENSMUSG00000021811	Dnajc9	8	0.598482	2.34144e-13	3.11599e-09	0.301	0.09
ENSMUSG00000021250	Fos	8	-0.701145	2.49247e-13	3.31698e-09	0.422	0.852
ENSMUSG00000059182	Skap2	8	-0.466468	2.81329e-13	3.74393e-09	0.157	0.682
ENSMUSG00000031613	Hpgd	8	-0.931063	2.8914e-13	3.84787e-09	0.012	0.434
ENSMUSG00000046245	Pilra	8	-0.633929	2.98729e-13	3.97549e-09	0.012	0.437
ENSMUSG00000045817	Zfp36l2	8	-0.538641	3.04429e-13	4.05135e-09	0.349	0.876
ENSMUSG00000009927	Rps25	8	0.300438	3.82145e-13	5.08558e-09	1	0.991
ENSMUSG00000046223	Plaur	8	-0.506489	4.27398e-13	5.68781e-09	0.145	0.637
ENSMUSG00000049866	Arl4c	8	-0.59032	4.48504e-13	5.96869e-09	0.024	0.452
ENSMUSG00000024190	Dusp1	8	-0.814589	4.72746e-13	6.29131e-09	0.229	0.702
ENSMUSG00000026458	Ppfia4	8	-0.516619	4.75978e-13	6.33432e-09	0.06	0.518
ENSMUSG00000037960	Card19	8	-0.490353	5.08716e-13	6.77e-09	0.157	0.669
ENSMUSG00000040247	Tbc1d10c	8	0.714857	5.17344e-13	6.88482e-09	0.337	0.115
ENSMUSG00000026727	Rsu1	8	-0.445861	5.34882e-13	7.11822e-09	0.193	0.709
ENSMUSG00000027368	Dusp2	8	1.10657	5.48444e-13	7.29869e-09	0.53	0.277
ENSMUSG00000043716	Rpl7	8	0.275265	5.55483e-13	7.39237e-09	1	0.989
ENSMUSG00000048058	Ldlrad3	8	-0.591162	5.59138e-13	7.44101e-09	0.048	0.463
ENSMUSG00000025825	Iscu	8	-0.513383	5.63119e-13	7.49399e-09	0.205	0.721
ENSMUSG00000019132	BC005537	8	-0.561408	6.26878e-13	8.3425e-09	0.145	0.622
ENSMUSG00000027828	Ssr3	8	-0.456556	6.31733e-13	8.4071e-09	0.193	0.707
ENSMUSG00000000861	Bcl11a	8	0.813482	6.45238e-13	8.58683e-09	0.458	0.21
ENSMUSG00000073616	Myeov2	8	-0.470038	6.5983e-13	8.78102e-09	0.398	0.882
ENSMUSG00000070354	Gm21975	8	-0.512616	7.17812e-13	9.55264e-09	0.084	0.542
ENSMUSG00000075706	Gpx4	8	-0.515809	7.204e-13	9.58708e-09	0.639	0.953
ENSMUSG00000034957	Cebpa	8	-0.564927	7.41327e-13	9.86559e-09	0.036	0.455
ENSMUSG00000029771	Irf5	8	-0.531951	7.56811e-13	1.00716e-08	0.289	0.806
ENSMUSG00000024011	Pi16	8	-0.564901	8.4815e-13	1.12872e-08	0.036	0.455
ENSMUSG00000015937	H2afy	8	-0.564798	8.78676e-13	1.16934e-08	0.337	0.873
ENSMUSG00000078763	Slfn1	8	-0.628603	9.08707e-13	1.20931e-08	0.048	0.483
ENSMUSG00000028495	Rps6	8	0.314756	9.2434e-13	1.23011e-08	1	0.992
ENSMUSG00000026509	Capn2	8	-0.54704	9.57181e-13	1.27382e-08	0.048	0.473
ENSMUSG00000017057	Il13ra1	8	-0.54899	1.0307e-12	1.37165e-08	0.036	0.462
ENSMUSG00000032353	Tmed3	8	-0.507726	1.07396e-12	1.42923e-08	0.06	0.494
ENSMUSG00000044167	Foxo1	8	0.76255	1.17982e-12	1.57011e-08	0.289	0.088
ENSMUSG00000031827	Cotl1	8	-0.498243	1.41273e-12	1.88005e-08	0.554	0.951
ENSMUSG00000049686	Orai1	8	-0.490578	1.70815e-12	2.27321e-08	0.084	0.54
ENSMUSG00000052384	Nrros	8	-0.460001	1.89114e-12	2.51673e-08	0.181	0.683
ENSMUSG00000005447	Pafah1b3	8	0.734683	1.99264e-12	2.65181e-08	0.289	0.088
ENSMUSG00000005800	Mmp8	8	-0.665126	2.06121e-12	2.74306e-08	0.024	0.435
ENSMUSG00000004846	Plod3	8	-0.508554	2.11557e-12	2.8154e-08	0.084	0.536
ENSMUSG00000029465	Arpc3	8	-0.401084	2.15372e-12	2.86617e-08	0.795	0.976
ENSMUSG00000059248	2023-09-09	8	-0.427504	2.62504e-12	3.4934e-08	0.084	0.548
ENSMUSG00000026107	Nabp1	8	-0.497011	2.74586e-12	3.65419e-08	0.096	0.549
ENSMUSG00000024066	Xdh	8	-0.508495	2.84616e-12	3.78767e-08	0.024	0.435
ENSMUSG00000038607	Gng10	8	-0.468372	2.90136e-12	3.86113e-08	0.048	0.472
ENSMUSG00000032562	Gnai2	8	-0.375816	2.98809e-12	3.97655e-08	0.855	0.98
ENSMUSG00000062997	Rpl35	8	0.336907	3.05389e-12	4.06412e-08	0.988	0.986
ENSMUSG00000000326	Comt	8	-0.448737	3.08888e-12	4.11068e-08	0.072	0.519
ENSMUSG00000032336	Nptn	8	-0.503155	3.11329e-12	4.14317e-08	0.12	0.597
ENSMUSG00000027620	Rbm39	8	0.546739	3.1437e-12	4.18364e-08	0.88	0.938
ENSMUSG00000020644	Id2	8	-0.741851	3.72933e-12	4.96299e-08	0.108	0.547
ENSMUSG00000033916	Chmp2a	8	-0.498497	3.75212e-12	4.99332e-08	0.277	0.805
ENSMUSG00000040907	Atp1a3	8	-0.532454	3.75619e-12	4.99874e-08	0.024	0.43
ENSMUSG00000044199	S1pr4	8	0.677332	4.09631e-12	5.45137e-08	0.289	0.091
ENSMUSG00000052428	Tmco1	8	-0.486678	4.10086e-12	5.45742e-08	0.108	0.563
ENSMUSG00000072596	Ear2	8	-1.00008	4.70485e-12	6.26122e-08	0.096	0.517
ENSMUSG00000026457	Adipor1	8	-0.477099	5.33052e-12	7.09385e-08	0.289	0.783
ENSMUSG00000038650	Rnh1	8	-0.436411	5.35379e-12	7.12482e-08	0.253	0.765
ENSMUSG00000060992	Copz1	8	-0.483501	5.62914e-12	7.49126e-08	0.12	0.586
ENSMUSG00000022452	Smdt1	8	-0.504034	5.6804e-12	7.55947e-08	0.434	0.885
ENSMUSG00000101585	1600010M07Rik	8	-0.538626	5.80859e-12	7.73007e-08	0.048	0.452
ENSMUSG00000052146	Rps10	8	0.278804	6.13999e-12	8.17111e-08	0.988	0.992
ENSMUSG00000025498	Irf7	8	-0.653785	6.84928e-12	9.11502e-08	0.06	0.479
ENSMUSG00000028757	Ddost	8	-0.469036	7.21651e-12	9.60373e-08	0.145	0.598
ENSMUSG00000079641	Rpl39	8	0.310113	7.38001e-12	9.82131e-08	0.988	0.993
ENSMUSG00000021591	Glrx	8	-0.456016	7.50582e-12	9.98875e-08	0.084	0.517
ENSMUSG00000006281	Tep1	8	-0.472499	7.63066e-12	1.01549e-07	0.048	0.465
ENSMUSG00000026568	Mpc2	8	-0.346181	7.84464e-12	1.04396e-07	0.157	0.656
ENSMUSG00000027639	Samhd1	8	-0.471417	8.12347e-12	1.08107e-07	0.542	0.95
ENSMUSG00000006699	Cdc42	8	-0.385346	8.33925e-12	1.10979e-07	0.807	0.977
ENSMUSG00000002957	Ap2a2	8	-0.490046	8.84004e-12	1.17643e-07	0.072	0.509
ENSMUSG00000004451	Ralb	8	-0.490311	9.63184e-12	1.28181e-07	0.06	0.46
ENSMUSG00000073490	AI607873	8	-0.552772	9.90841e-12	1.31861e-07	0.024	0.417
ENSMUSG00000020267	Hint1	8	-0.450124	1.11139e-11	1.47904e-07	0.663	0.953
ENSMUSG00000004771	Rab11a	8	-0.465478	1.13919e-11	1.51603e-07	0.193	0.669
ENSMUSG00000044734	Serpinb1a	8	1.00614	1.14639e-11	1.52562e-07	0.458	0.229
ENSMUSG00000018567	Gabarap	8	-0.387172	1.22501e-11	1.63024e-07	0.723	0.972
ENSMUSG00000033379	Atp6v0b	8	-0.487571	1.24376e-11	1.65519e-07	0.434	0.916
ENSMUSG00000022372	Sla	8	-0.424315	1.24558e-11	1.65761e-07	0.169	0.646
ENSMUSG00000021040	Slirp	8	-0.377543	1.26368e-11	1.68171e-07	0.157	0.632
ENSMUSG00000037822	Smim14	8	0.751511	1.31865e-11	1.75486e-07	0.735	0.705
ENSMUSG00000052013	Btla	8	0.606257	1.36074e-11	1.81087e-07	0.265	0.079
ENSMUSG00000095687	Rnaset2a	8	-0.461964	1.36257e-11	1.81331e-07	0.289	0.806
ENSMUSG00000040528	Milr1	8	-0.465989	1.52378e-11	2.02785e-07	0.084	0.512
ENSMUSG00000003283	Hck	8	-0.475577	1.54913e-11	2.06158e-07	0.277	0.765
ENSMUSG00000036442	Thap11	8	-0.45316	1.6162e-11	2.15084e-07	0.036	0.439
ENSMUSG00000025044	Msr1	8	-0.502145	1.62741e-11	2.16576e-07	0.012	0.394
ENSMUSG00000015839	Nfe2l2	8	-0.512647	1.66862e-11	2.2206e-07	0.096	0.526
ENSMUSG00000026849	Tor1a	8	-0.415423	1.69433e-11	2.25482e-07	0.072	0.507
ENSMUSG00000027642	Rpn2	8	-0.386083	1.83163e-11	2.43754e-07	0.133	0.583
ENSMUSG00000063065	Mapk3	8	-0.382289	1.83567e-11	2.44291e-07	0.108	0.546
ENSMUSG00000042726	Trafd1	8	-0.510383	1.9066e-11	2.5373e-07	0.048	0.45
ENSMUSG00000026755	Arpc5l	8	0.843394	1.93952e-11	2.58112e-07	0.614	0.477
ENSMUSG00000001891	Ugp2	8	-0.42382	2.12586e-11	2.8291e-07	0.072	0.499
ENSMUSG00000037805	Rpl10a	8	0.319145	2.21767e-11	2.95127e-07	0.988	0.988
ENSMUSG00000028797	Tmem234	8	-0.452578	2.25011e-11	2.99445e-07	0.289	0.768
ENSMUSG00000025888	Casp1	8	-0.453915	2.25685e-11	3.00341e-07	0.096	0.536
ENSMUSG00000059714	Flot1	8	-0.527559	2.36515e-11	3.14754e-07	0.012	0.378
ENSMUSG00000018326	Ywhab	8	-0.486567	2.45934e-11	3.27289e-07	0.265	0.772
ENSMUSG00000030096	Slc6a6	8	-0.512172	2.51843e-11	3.35153e-07	0	0.366
ENSMUSG00000029136	Rbks	8	-0.563381	2.63663e-11	3.50883e-07	0.012	0.377
ENSMUSG00000067288	Rps28	8	0.263711	2.68171e-11	3.56881e-07	1	0.994
ENSMUSG00000000355	Mcts1	8	-0.463903	2.68547e-11	3.57382e-07	0.145	0.6
ENSMUSG00000029840	Mtpn	8	-0.484604	2.88048e-11	3.83334e-07	0.265	0.77
ENSMUSG00000059291	Rpl11	8	0.270669	3.29507e-11	4.38507e-07	1	0.995
ENSMUSG00000019960	Dusp6	8	-0.46119	3.41045e-11	4.53862e-07	0.133	0.579
ENSMUSG00000052212	Cd177	8	-0.617862	3.43157e-11	4.56673e-07	0.024	0.401
ENSMUSG00000029162	Khk	8	-0.480591	3.47621e-11	4.62614e-07	0.048	0.448
ENSMUSG00000021427	Ssr1	8	-0.380938	3.52955e-11	4.69712e-07	0.157	0.612
ENSMUSG00000026628	Atf3	8	-0.605819	3.67194e-11	4.88662e-07	0.048	0.436
ENSMUSG00000046330	Rpl37a	8	0.256425	3.94503e-11	5.25005e-07	1	0.996
ENSMUSG00000035268	Pkig	8	0.757759	3.96858e-11	5.28138e-07	0.578	0.416
ENSMUSG00000000171	Sdhd	8	-0.445085	3.99822e-11	5.32083e-07	0.133	0.587
ENSMUSG00000036880	Acaa2	8	-0.444312	4.20752e-11	5.59936e-07	0.06	0.456
ENSMUSG00000007891	Ctsd	8	-0.514199	4.28225e-11	5.69881e-07	0.145	0.597
ENSMUSG00000014956	Ppp1cb	8	-0.466079	4.97955e-11	6.62678e-07	0.133	0.56
ENSMUSG00000022564	Grina	8	-0.493969	5.14242e-11	6.84353e-07	0.024	0.397
ENSMUSG00000031402	Mpp1	8	-0.493165	5.57334e-11	7.41701e-07	0.181	0.631
ENSMUSG00000024646	Cyb5a	8	-0.420959	6.06528e-11	8.07168e-07	0.193	0.671
ENSMUSG00000021069	Pygl	8	-0.492666	6.61416e-11	8.80212e-07	0.048	0.436
ENSMUSG00000024014	Pim1	8	-0.578139	6.82411e-11	9.08153e-07	0.229	0.683
ENSMUSG00000022769	Sdf2l1	8	-0.506459	6.88329e-11	9.16028e-07	0.084	0.488
ENSMUSG00000001794	Capns1	8	-0.44771	7.17852e-11	9.55317e-07	0.422	0.872
ENSMUSG00000001128	Cfp	8	-0.545039	7.45518e-11	9.92135e-07	0.096	0.511
ENSMUSG00000030589	Rasgrp4	8	-0.456305	7.59659e-11	1.01095e-06	0.036	0.409
ENSMUSG00000033220	Rac2	8	0.509155	7.65031e-11	1.0181e-06	0.928	0.941
ENSMUSG00000040048	Ndufb10	8	-0.429708	7.96145e-11	1.05951e-06	0.301	0.83
ENSMUSG00000020803	Txndc17	8	-0.344226	8.30178e-11	1.1048e-06	0.241	0.739
ENSMUSG00000033940	Brk1	8	-0.42644	8.37581e-11	1.11465e-06	0.566	0.944
ENSMUSG00000071715	Ncf4	8	-0.408618	9.25865e-11	1.23214e-06	0.265	0.752
ENSMUSG00000037905	Bri3bp	8	-0.439568	9.3978e-11	1.25066e-06	0.084	0.496
ENSMUSG00000005161	Prdx2	8	-0.447752	9.5848e-11	1.27555e-06	0.325	0.828
ENSMUSG00000044080	S100a1	8	-0.506322	1.03114e-10	1.37224e-06	0.012	0.361
ENSMUSG00000038301	Snx10	8	-0.445933	1.03632e-10	1.37914e-06	0.072	0.477
ENSMUSG00000028064	Sema4a	8	-0.476387	1.03804e-10	1.38142e-06	0	0.349
ENSMUSG00000026473	Glul	8	-0.443756	1.04625e-10	1.39235e-06	0.12	0.545
ENSMUSG00000052248	Zeb2os	8	-0.45885	1.11169e-10	1.47944e-06	0.06	0.447
ENSMUSG00000020432	Tcn2	8	-0.466221	1.14318e-10	1.52135e-06	0.048	0.432
ENSMUSG00000026600	Soat1	8	-0.427186	1.14787e-10	1.52759e-06	0.084	0.499
ENSMUSG00000037966	Ninj1	8	-0.452876	1.15338e-10	1.53492e-06	0.096	0.517
ENSMUSG00000028249	Sdcbp	8	-0.433965	1.16758e-10	1.55382e-06	0.386	0.866
ENSMUSG00000020458	Rtn4	8	-0.448846	1.1786e-10	1.56848e-06	0.229	0.708
ENSMUSG00000026177	Slc11a1	8	-0.505931	1.18651e-10	1.57901e-06	0.024	0.389
ENSMUSG00000087260	Lamtor5	8	-0.407494	1.19239e-10	1.58683e-06	0.265	0.77
ENSMUSG00000028041	Adam15	8	-0.479001	1.23103e-10	1.63826e-06	0.012	0.368
ENSMUSG00000008036	Ap2s1	8	-0.410376	1.24667e-10	1.65907e-06	0.41	0.875
ENSMUSG00000027009	Itga4	8	-0.489743	1.29529e-10	1.72378e-06	0.181	0.638
ENSMUSG00000012422	Tmem167	8	-0.421678	1.3064e-10	1.73856e-06	0.289	0.79
ENSMUSG00000024885	Aldh3b1	8	-0.447936	1.33966e-10	1.78282e-06	0.036	0.411
ENSMUSG00000060073	Psma3	8	-0.387167	1.38441e-10	1.84237e-06	0.289	0.818
ENSMUSG00000027287	Snap23	8	-0.350314	1.58532e-10	2.10975e-06	0.084	0.501
ENSMUSG00000031400	G6pdx	8	-0.427689	1.61159e-10	2.1447e-06	0.072	0.476
ENSMUSG00000057863	Rpl36	8	0.296112	1.69289e-10	2.2529e-06	1	0.991
ENSMUSG00000019659	Ccdc12	8	-0.470523	1.70613e-10	2.27052e-06	0.53	0.92
ENSMUSG00000014077	Chp1	8	-0.418691	1.72428e-10	2.29468e-06	0.084	0.479
ENSMUSG00000032026	Rexo2	8	-0.354576	1.77976e-10	2.3685e-06	0.096	0.514
ENSMUSG00000003039	Fam32a	8	-0.440359	1.79983e-10	2.39521e-06	0.265	0.74
ENSMUSG00000021248	Tmed10	8	-0.415989	1.81228e-10	2.41178e-06	0.289	0.78
ENSMUSG00000040616	Tmem51	8	-0.4938	1.81429e-10	2.41445e-06	0.036	0.407
ENSMUSG00000007458	M6pr	8	-0.344657	1.90338e-10	2.53302e-06	0.157	0.599
ENSMUSG00000068328	Aup1	8	-0.339991	2.05122e-10	2.72977e-06	0.145	0.588
ENSMUSG00000049299	Trappc1	8	-0.394487	2.13411e-10	2.84007e-06	0.181	0.629
ENSMUSG00000015474	Ppt2	8	-0.443483	2.1505e-10	2.86189e-06	0.036	0.405
ENSMUSG00000036572	Upf3b	8	0.687886	2.25598e-10	3.00226e-06	0.325	0.126
ENSMUSG00000000244	Tspan32	8	0.797199	2.27094e-10	3.02217e-06	0.398	0.186
ENSMUSG00000050732	Vamp8	8	-0.373635	2.27265e-10	3.02445e-06	0.518	0.931
ENSMUSG00000024937	Ehbp1l1	8	-0.414253	2.29878e-10	3.05922e-06	0.072	0.46
ENSMUSG00000035199	Arl6ip5	8	-0.410578	2.3312e-10	3.10237e-06	0.313	0.816
ENSMUSG00000043157	Arl11	8	-0.39315	2.34854e-10	3.12544e-06	0.024	0.374
ENSMUSG00000032265	Fam46a	8	-0.47758	2.41546e-10	3.21449e-06	0.072	0.463
ENSMUSG00000013622	Atraid	8	-0.362309	2.49878e-10	3.32538e-06	0.096	0.505
ENSMUSG00000023992	Trem2	8	-0.542772	2.53466e-10	3.37312e-06	0.024	0.382
ENSMUSG00000030067	Foxp1	8	0.882844	2.64279e-10	3.51703e-06	0.614	0.516
ENSMUSG00000040613	Apobec1	8	-0.43808	2.66621e-10	3.54819e-06	0.096	0.507
ENSMUSG00000049091	Sephs2	8	-0.434156	2.70747e-10	3.6031e-06	0.169	0.607
ENSMUSG00000071713	Csf2rb	8	-0.458814	2.80523e-10	3.7332e-06	0.036	0.391
ENSMUSG00000026970	Rbms1	8	-0.426455	2.81959e-10	3.75232e-06	0.193	0.669
ENSMUSG00000025465	Echs1	8	-0.402444	2.82868e-10	3.7644e-06	0.108	0.531
ENSMUSG00000053687	Dpep2	8	-0.538076	2.98836e-10	3.97691e-06	0	0.337
ENSMUSG00000062753	AI413582	8	-0.3583	3.08543e-10	4.10609e-06	0.133	0.566
ENSMUSG00000058794	Nfe2	8	-0.426957	3.13333e-10	4.16983e-06	0.024	0.382
ENSMUSG00000048779	P2ry6	8	-0.482539	3.18149e-10	4.23393e-06	0.012	0.348
ENSMUSG00000030842	Lamtor1	8	-0.407493	3.25857e-10	4.33651e-06	0.205	0.675
ENSMUSG00000019920	Lims1	8	-0.412197	3.37851e-10	4.49612e-06	0.157	0.594
ENSMUSG00000005873	Reep5	8	-0.465016	3.48442e-10	4.63707e-06	0.41	0.876
ENSMUSG00000016427	Ndufa1	8	-0.412816	3.53232e-10	4.70081e-06	0.373	0.856
ENSMUSG00000027540	Ptpn1	8	-0.39092	3.62188e-10	4.82e-06	0.265	0.729
ENSMUSG00000008475	Arpc5	8	-0.366471	3.92752e-10	5.22675e-06	0.711	0.956
ENSMUSG00000031231	Cox7b	8	-0.416878	3.93859e-10	5.24148e-06	0.434	0.893
ENSMUSG00000008333	Snrpb2	8	-0.341658	4.24556e-10	5.64999e-06	0.277	0.762
ENSMUSG00000029922	Mkrn1	8	-0.409262	4.3311e-10	5.76383e-06	0.241	0.704
ENSMUSG00000020308	Tpgs1	8	-0.388036	4.98536e-10	6.63451e-06	0.133	0.528
ENSMUSG00000028581	Laptm5	8	-0.417121	5.178e-10	6.89089e-06	0.651	0.973
ENSMUSG00000008892	Vdac3	8	-0.375958	5.20824e-10	6.93113e-06	0.193	0.66
ENSMUSG00000035227	Spcs2	8	-0.450556	5.28299e-10	7.03061e-06	0.277	0.737
ENSMUSG00000031513	Leprotl1	8	-0.435957	5.49372e-10	7.31105e-06	0.06	0.425
ENSMUSG00000052397	Ezr	8	0.805478	5.71695e-10	7.60812e-06	0.542	0.367
ENSMUSG00000030057	Cnbp	8	0.739704	6.05905e-10	8.06339e-06	0.699	0.706
ENSMUSG00000014470	Rnf166	8	-0.461027	6.09794e-10	8.11514e-06	0.048	0.4
ENSMUSG00000026737	Pip4k2a	8	-0.420037	6.51042e-10	8.66406e-06	0.06	0.438
ENSMUSG00000029270	Fam69a	8	-0.396794	6.88982e-10	9.16898e-06	0.096	0.492
ENSMUSG00000016833	Mrps18c	8	-0.359549	6.93978e-10	9.23545e-06	0.108	0.505
ENSMUSG00000046688	Tifa	8	-0.368253	7.02739e-10	9.35205e-06	0.145	0.581
ENSMUSG00000025487	Psmd13	8	-0.289319	7.07192e-10	9.41131e-06	0.133	0.559
ENSMUSG00000019173	Rab5c	8	-0.375344	7.30639e-10	9.72335e-06	0.181	0.628
ENSMUSG00000034343	Ube2f	8	-0.376317	7.31452e-10	9.73416e-06	0.145	0.563
ENSMUSG00000063694	Cycs	8	-0.349367	7.5401e-10	1.00344e-05	0.301	0.801
ENSMUSG00000042599	Kdm7a	8	-0.360144	7.54054e-10	1.00349e-05	0.145	0.582
ENSMUSG00000020589	Fam49a	8	-0.441923	7.66916e-10	1.02061e-05	0.06	0.427
ENSMUSG00000053436	Mapk14	8	-0.415374	7.70803e-10	1.02579e-05	0.06	0.432
ENSMUSG00000071076	Jund	8	0.862644	8.15938e-10	1.08585e-05	0.771	0.813
ENSMUSG00000028266	Lmo4	8	-0.456342	8.44748e-10	1.12419e-05	0.265	0.737
ENSMUSG00000013707	Tnfaip8l2	8	-0.375651	8.7525e-10	1.16478e-05	0.301	0.81
ENSMUSG00000040188	Scamp2	8	-0.40174	8.85477e-10	1.17839e-05	0.036	0.392
ENSMUSG00000026879	Gsn	8	-0.304506	9.00951e-10	1.19899e-05	0.084	0.476
ENSMUSG00000027514	Zbp1	8	-0.462773	9.05902e-10	1.20557e-05	0.108	0.488
ENSMUSG00000020368	Canx	8	-0.396471	9.23651e-10	1.22919e-05	0.157	0.593
ENSMUSG00000024939	Fam89b	8	-0.406839	9.35632e-10	1.24514e-05	0.036	0.39
ENSMUSG00000024675	Ms4a4c	8	-0.522086	9.4572e-10	1.25856e-05	0.53	0.886
ENSMUSG00000016256	Ctsz	8	-0.427217	9.48819e-10	1.26269e-05	0.458	0.911
ENSMUSG00000040699	Limd2	8	0.565765	9.77821e-10	1.30128e-05	0.855	0.857
ENSMUSG00000037062	Sh3glb1	8	-0.416053	1.00131e-09	1.33255e-05	0.422	0.892
ENSMUSG00000061518	Cox5b	8	-0.370661	1.02618e-09	1.36564e-05	0.59	0.94
ENSMUSG00000022965	Ifngr2	8	-0.354378	1.04157e-09	1.38612e-05	0.205	0.674
ENSMUSG00000026032	Ndufb3	8	-0.364713	1.04237e-09	1.38718e-05	0.301	0.787
ENSMUSG00000026317	Cln8	8	-0.424736	1.16079e-09	1.54478e-05	0.012	0.343
ENSMUSG00000028859	Csf3r	8	-0.439082	1.19362e-09	1.58847e-05	0.036	0.375
ENSMUSG00000028837	Psmb2	8	-0.412275	1.21236e-09	1.61341e-05	0.361	0.834
ENSMUSG00000030142	Clec4e	8	-0.492029	1.22878e-09	1.63527e-05	0.024	0.354
ENSMUSG00000023861	Mpc1	8	-0.370088	1.25244e-09	1.66675e-05	0.277	0.742
ENSMUSG00000025362	Rps26	8	0.295762	1.29707e-09	1.72614e-05	0.988	0.99
ENSMUSG00000041355	Ssr2	8	-0.363963	1.31215e-09	1.74622e-05	0.169	0.61
ENSMUSG00000039221	Rpl22l1	8	0.457273	1.41812e-09	1.88724e-05	0.892	0.952
ENSMUSG00000036748	Cuedc2	8	-0.301988	1.43277e-09	1.90673e-05	0.108	0.512
ENSMUSG00000040345	Arhgap9	8	-0.386365	1.48268e-09	1.97315e-05	0.193	0.629
ENSMUSG00000002985	Apoe	8	-1.13508	1.49229e-09	1.98595e-05	0.578	0.857
ENSMUSG00000022283	Pabpc1	8	-0.33831	1.52879e-09	2.03452e-05	0.783	0.977
ENSMUSG00000028998	Tomm7	8	-0.398009	1.53949e-09	2.04875e-05	0.602	0.93
ENSMUSG00000037260	Hgsnat	8	-0.39847	1.6136e-09	2.14738e-05	0.048	0.407
ENSMUSG00000054428	Atpif1	8	-0.394566	1.67511e-09	2.22924e-05	0.253	0.713
ENSMUSG00000046229	Scand1	8	-0.440346	1.68849e-09	2.24704e-05	0.458	0.9
ENSMUSG00000027248	Pdia3	8	-0.432872	1.77202e-09	2.3582e-05	0.301	0.76
ENSMUSG00000064326	Siva1	8	-0.346544	1.77769e-09	2.36574e-05	0.157	0.574
ENSMUSG00000033066	Gas7	8	-0.459837	1.84829e-09	2.45971e-05	0.012	0.327
ENSMUSG00000057191	AB124611	8	-0.404342	1.92656e-09	2.56386e-05	0.422	0.886
ENSMUSG00000045636	Mtus1	8	-0.440312	1.94297e-09	2.5857e-05	0.024	0.355
ENSMUSG00000021606	Ndufs6	8	-0.413158	1.98586e-09	2.64278e-05	0.265	0.725
ENSMUSG00000028480	Glipr2	8	-0.388594	2.00369e-09	2.66652e-05	0.096	0.483
ENSMUSG00000003518	Dusp3	8	-0.428246	2.05202e-09	2.73083e-05	0.036	0.376
ENSMUSG00000032383	Ppib	8	-0.412091	2.07121e-09	2.75636e-05	0.482	0.924
ENSMUSG00000028849	Map7d1	8	-0.428338	2.13403e-09	2.83996e-05	0.024	0.353
ENSMUSG00000042042	Csgalnact2	8	-0.413649	2.38379e-09	3.17234e-05	0.048	0.387
ENSMUSG00000032915	Adgre4	8	-0.560929	2.40964e-09	3.20675e-05	0.036	0.363
ENSMUSG00000022051	Bnip3l	8	-0.391742	2.50229e-09	3.33004e-05	0.337	0.82
ENSMUSG00000022788	Fgd4	8	-0.443359	2.53285e-09	3.37071e-05	0.012	0.323
ENSMUSG00000028719	Cmpk1	8	-0.419007	2.56796e-09	3.41745e-05	0.422	0.883
ENSMUSG00000062963	Ufc1	8	-0.350458	2.58987e-09	3.4466e-05	0.181	0.603
ENSMUSG00000069255	Dusp22	8	-0.29719	2.66906e-09	3.55198e-05	0.108	0.484
ENSMUSG00000022500	Litaf	8	-0.408663	2.68456e-09	3.57261e-05	0.096	0.473
ENSMUSG00000003062	Stard3nl	8	-0.334065	2.83192e-09	3.76872e-05	0.12	0.519
ENSMUSG00000056749	Nfil3	8	-0.435726	2.8857e-09	3.84029e-05	0.012	0.33
ENSMUSG00000046718	Bst2	8	-0.397133	3.14048e-09	4.17936e-05	0.169	0.59
ENSMUSG00000063193	Cd300lb	8	-0.42768	3.21628e-09	4.28023e-05	0	0.307
ENSMUSG00000064363	mt-Nd4	8	0.326235	3.29274e-09	4.38197e-05	1	0.994
ENSMUSG00000015750	Aph1a	8	-0.32331	3.34141e-09	4.44675e-05	0.084	0.464
ENSMUSG00000020681	Ace	8	-0.657861	3.39992e-09	4.52462e-05	0	0.306
ENSMUSG00000039232	Stx11	8	-0.394809	3.7855e-09	5.03775e-05	0.024	0.351
ENSMUSG00000050188	Lsm10	8	-0.373573	3.86606e-09	5.14495e-05	0.072	0.429
ENSMUSG00000056629	Fkbp2	8	-0.310472	3.87024e-09	5.15051e-05	0.108	0.506
ENSMUSG00000044768	D1Ertd622e	8	-0.391622	3.9707e-09	5.2842e-05	0.181	0.595
ENSMUSG00000025868	Higd2a	8	-0.397426	4.04954e-09	5.38913e-05	0.349	0.834
ENSMUSG00000023456	Tpi1	8	-0.258022	4.06941e-09	5.41557e-05	0.169	0.6
ENSMUSG00000031996	Aplp2	8	-0.334842	4.16605e-09	5.54418e-05	0.06	0.416
ENSMUSG00000078453	Abracl	8	-0.416374	4.21714e-09	5.61217e-05	0.422	0.862
ENSMUSG00000042228	Lyn	8	-0.391387	4.27178e-09	5.68489e-05	0.458	0.897
ENSMUSG00000024516	Sec11c	8	-0.342465	4.2893e-09	5.7082e-05	0.337	0.814
ENSMUSG00000020078	Vps26a	8	-0.342184	4.54707e-09	6.05124e-05	0.048	0.392
ENSMUSG00000059325	Hopx	8	-0.416227	4.62436e-09	6.1541e-05	0.012	0.326
ENSMUSG00000033446	Lpar6	8	-0.412735	4.74445e-09	6.31392e-05	0.036	0.368
ENSMUSG00000014075	Tctex1d2	8	-0.396581	4.93495e-09	6.56744e-05	0.024	0.345
ENSMUSG00000025612	Bach1	8	-0.402759	4.93645e-09	6.56942e-05	0.024	0.344
ENSMUSG00000066258	Trim12a	8	0.648452	4.93721e-09	6.57044e-05	0.458	0.263
ENSMUSG00000024644	Cndp2	8	-0.348166	5.21514e-09	6.9403e-05	0.108	0.484
ENSMUSG00000031068	Glrx3	8	-0.310166	5.25882e-09	6.99843e-05	0.133	0.528
ENSMUSG00000006611	Hfe	8	-0.4735	5.26391e-09	7.00521e-05	0.048	0.382
ENSMUSG00000025809	Itgb1	8	-0.385816	5.28704e-09	7.03599e-05	0.096	0.464
ENSMUSG00000021000	Ctage5	8	-0.382139	5.62556e-09	7.4865e-05	0.205	0.629
ENSMUSG00000072620	Slfn2	8	-0.316582	6.19608e-09	8.24575e-05	0.47	0.905
ENSMUSG00000026880	Stom	8	-0.40422	6.27994e-09	8.35735e-05	0.048	0.374
ENSMUSG00000039163	Cmc1	8	-0.382995	6.28464e-09	8.3636e-05	0.048	0.378
ENSMUSG00000040652	Oaz2	8	-0.395889	6.33735e-09	8.43375e-05	0.06	0.406
ENSMUSG00000073131	Vma21	8	-0.316446	6.39835e-09	8.51492e-05	0.06	0.405
ENSMUSG00000042249	Adrbk2	8	-0.52946	6.43655e-09	8.56576e-05	0.036	0.356
ENSMUSG00000000088	Cox5a	8	-0.362313	6.6128e-09	8.80031e-05	0.482	0.903
ENSMUSG00000036918	Ttc7	8	-0.38919	6.75877e-09	8.99458e-05	0.036	0.355
ENSMUSG00000041607	Mbp	8	-0.42916	6.89254e-09	9.1726e-05	0.024	0.332
ENSMUSG00000028478	Clta	8	-0.376119	7.31077e-09	9.72918e-05	0.675	0.97
ENSMUSG00000020163	Uqcr11	8	-0.307511	7.40321e-09	9.85219e-05	0.434	0.887
ENSMUSG00000048440	Cyp4f16	8	-0.422724	7.44548e-09	9.90844e-05	0.036	0.362
ENSMUSG00000057322	Rpl38	8	0.252237	7.46665e-09	9.93662e-05	0.988	0.993
ENSMUSG00000019877	Serinc1	8	-0.36496	7.59422e-09	0.000101064	0.072	0.428
ENSMUSG00000040483	Xaf1	8	-0.439967	7.89864e-09	0.000105115	0.048	0.368
ENSMUSG00000014867	Surf4	8	-0.355394	8.01505e-09	0.000106664	0.084	0.45
ENSMUSG00000027422	Rrbp1	8	-0.316497	8.28841e-09	0.000110302	0.217	0.654
ENSMUSG00000027810	Eif2a	8	-0.346247	8.29483e-09	0.000110388	0.157	0.563
ENSMUSG00000066682	Pilrb2	8	-0.43896	8.92754e-09	0.000118808	0	0.294
ENSMUSG00000036751	Cox6b1	8	-0.363255	9.10649e-09	0.000121189	0.687	0.967
ENSMUSG00000074093	Svip	8	-0.430165	9.13012e-09	0.000121504	0.012	0.307
ENSMUSG00000023367	Tmem176a	8	-0.697933	9.26771e-09	0.000123335	0.084	0.408
ENSMUSG00000032966	Fkbp1a	8	-0.382795	9.41574e-09	0.000125305	0.277	0.713
ENSMUSG00000035273	Hpse	8	-0.434363	9.69204e-09	0.000128982	0.072	0.405
ENSMUSG00000011752	Pgam1	8	-0.368315	9.72293e-09	0.000129393	0.229	0.681
ENSMUSG00000034947	Tmem106a	8	-0.400486	9.72751e-09	0.000129454	0.036	0.351
ENSMUSG00000005413	Hmox1	8	-0.465771	1.00936e-08	0.000134326	0.048	0.381
ENSMUSG00000032740	Ccdc88a	8	-0.387848	1.0646e-08	0.000141676	0.048	0.381
ENSMUSG00000028447	Dctn3	8	-0.28849	1.08889e-08	0.000144909	0.241	0.676
ENSMUSG00000000581	C1d	8	-0.332836	1.09059e-08	0.000145136	0.193	0.631
ENSMUSG00000044533	Rps2	8	0.314571	1.09119e-08	0.000145216	0.988	0.989
ENSMUSG00000074342	I830077J02Rik	8	-0.388965	1.12515e-08	0.000149734	0.048	0.376
ENSMUSG00000028657	Ppt1	8	-0.32459	1.15431e-08	0.000153615	0.253	0.701
ENSMUSG00000004530	Coro1c	8	-0.385546	1.15621e-08	0.000153869	0.024	0.33
ENSMUSG00000028603	Scp2	8	-0.336656	1.24927e-08	0.000166253	0.458	0.893
ENSMUSG00000032388	Spg21	8	-0.353654	1.25743e-08	0.000167339	0.217	0.657
ENSMUSG00000017309	Cd300lg	8	-0.39814	1.27101e-08	0.000169146	0.012	0.309
ENSMUSG00000070858	Gm1673	8	-0.443004	1.34381e-08	0.000178834	0.024	0.332
ENSMUSG00000059796	Eif4a1	8	-0.320484	1.41674e-08	0.00018854	0.627	0.949
ENSMUSG00000030339	Ltbr	8	-0.328514	1.43684e-08	0.000191214	0.024	0.334
ENSMUSG00000023791	Pigx	8	-0.301077	1.475e-08	0.000196293	0.048	0.379
ENSMUSG00000039910	Cited2	8	-0.280444	1.49397e-08	0.000198817	0.133	0.518
ENSMUSG00000015947	Fcgr1	8	-0.460638	1.50122e-08	0.000199782	0.012	0.309
ENSMUSG00000062078	Qk	8	-0.356174	1.65343e-08	0.000220038	0.072	0.412
ENSMUSG00000071074	Yipf3	8	-0.32006	1.66551e-08	0.000221646	0.096	0.459
ENSMUSG00000023186	Vwa5a	8	-0.369824	1.67435e-08	0.000222822	0.048	0.372
ENSMUSG00000041754	Trem3	8	-0.448831	1.77e-08	0.000235552	0.012	0.307
ENSMUSG00000021486	Prelid1	8	-0.395194	1.84113e-08	0.000245017	0.458	0.86
ENSMUSG00000061232	H2-K1	8	0.455547	1.85136e-08	0.000246379	0.952	0.944
ENSMUSG00000030591	Psmd8	8	-0.367308	1.87927e-08	0.000250093	0.361	0.815
ENSMUSG00000044894	Uqcrq	8	-0.353554	1.96175e-08	0.00026107	0.506	0.907
ENSMUSG00000043998	Mgat2	8	-0.308658	1.9728e-08	0.00026254	0.145	0.523
ENSMUSG00000021614	Vcan	8	-0.459618	1.99752e-08	0.000265831	0	0.283
ENSMUSG00000022365	Derl1	8	-0.31007	2.01063e-08	0.000267575	0.169	0.573
ENSMUSG00000026469	Xpr1	8	-0.356383	2.06093e-08	0.000274269	0.024	0.328
ENSMUSG00000031221	Igbp1	8	-0.315459	2.19676e-08	0.000292345	0.157	0.544
[truncated: 1,532 more rows]
