# Supplementary material for: Tumor‐Associated Monocytes Reprogram CD8+ T Cells into Central Memory‐Like Cells with Potent Antitumor Effects
Source: Adv Sci (Weinh). 2024 Feb 22;11(16):2304501. doi: 10.1002/advs.202304501 (PMC11040375; doi:10.1002/advs.202304501)
Supplement: Supplementary file 4 — Supplemental Table 3 [file ADVS-11-2304501-s002.xlsx]

## Sheet: Sheet1
Table S3. Primers used for quantitative real-time PCR
Primer name	Sequence (5'->3') -Forward	Sequence (5'->3') -Reverse
Actb	CGAGGCCCAGAGCAAGAGAG	CGGTTGGCCTTAGGGTTCAG
Tnf	GCCTCCCTCTCATCAGTTCTATG	CCACTTGGTGGTTTGCTACGA
Sell	AAAGAAGGTGACTACAACCC	GATCATCCATCCTTTCTTGAG
Il7r	ACCTGAAAGTCGTTTATCGC	GAATAAAGATACATGCGTCCAG
Ccr7	AAAGCACAGCCTTCCTGTGT	GACCTCATCTTGGCAGAAGC
Ifng	GAGCCAGATTATCTCTTTCTACC	GTTGTTGACCTCAAACTTGG
Pdcd1	AAGTATGTCAGAGGCCAGAG	GAACAATGTCCATCCTCATGTC
Cd300lg	GTCCTGATACTCTTGTCCCT	CCTCCTCTGTAGACTGACTG
Nos2	GATGTTGAACTATGTCCTATCTCC	GAACACCACTTTCACCAAGAC
